# Supplementary material for: The identification of age-associated cancer markers by an integrative analysis of dynamic DNA methylation changes
Source: Sci Rep. 2016 Mar 7;6:22722. doi: 10.1038/srep22722 (PMC4779991; doi:10.1038/srep22722)
Supplement: Supplymentary Table S1 [file srep22722-s2.xls]

## Sheet: hyper-aDMGs
Category	Term	Count	%	PValue	Genes	List Total	Pop Hits	Pop Total	Fold Enrichment	Bonferroni	Benjamini	FDR
GOTERM_BP_ALL	GO:0007399~nervous system development	211	13.0975	8.78324e-28	4208, 3720, 29127, 3084, 4897, 64399, 3714, 8874, 51090, 5649, 140767, 114798, 401, 1813, 54886, 347733, 7189, 7042, 1995, 1840, 56751, 2596, 51195, 6474, 3399, 1462, 11341, 23114, 8854, 9890, 5764, 5629, 30062, 10215, 9896, 6387, 429, 2824, 27164, 375567, 2897, 10586, 10381, 4761, 4762, 2674, 3235, 55502, 3236, 89797, 10752, 89780, 2122, 50863, 4741, 5923, 10570, 4744, 4745, 4747, 2668, 89884, 8…	1289	1088	14116	2.12379	3.32621e-24	3.32621e-24	1.6226e-24
GOTERM_BP_ALL	GO:0048856~anatomical structure development	366	22.7188	9.98477e-23	4208, 1474, 3720, 3084, 29127, 4897, 1311, 64399, 51085, 3484, 3486, 10487, 7067, 4488, 4617, 3714, 1080, 8874, 51090, 3295, 5649, 140767, 540, 114798, 3915, 401, 1813, 54886, 347733, 8038, 14, 1995, 7042, 7189, 1840, 56751, 51195, 2596, 3399, 6474, 1462, 23114, 11341, 9890, 8854, 9991, 5764, 5629, 30062, 1301, 9896, 10215, 5340, 2302, 9183, 4621, 6387, 429, 2824, 6899, 7052, 4625, 8433, 1836, 27…	1289	2527	14116	1.58611	3.78123e-19	1.89062e-19	1.84456e-19
GOTERM_BP_ALL	GO:0048731~system development	341	21.167	9.74564e-22	4208, 1474, 3720, 3084, 29127, 4897, 1311, 64399, 3484, 3486, 7067, 4617, 4488, 3714, 1080, 8874, 51090, 3295, 5649, 140767, 540, 114798, 3915, 401, 1813, 54886, 347733, 14, 1995, 7042, 7189, 1840, 56751, 51195, 2596, 3399, 6474, 1462, 23114, 11341, 9890, 8854, 5764, 5629, 30062, 1301, 9896, 10215, 5340, 2302, 4621, 6387, 429, 2824, 6899, 7052, 4625, 8433, 1836, 27022, 5915, 27164, 375567, 3625, …	1289	2330	14116	1.60272	3.69068e-18	1.23023e-18	1.80039e-18
GOTERM_BP_ALL	GO:0022008~neurogenesis	130	8.06952	3.3431e-21	7291, 219409, 29127, 8929, 23440, 4897, 1103, 64399, 4821, 4929, 885, 79006, 30819, 23305, 9637, 3714, 9355, 9353, 8874, 1385, 5649, 26257, 114798, 401, 3400, 1813, 1000, 256297, 5454, 7101, 57556, 347733, 7042, 5803, 27319, 1840, 4803, 56751, 2596, 3399, 7520, 1462, 23114, 1641, 6586, 8854, 9890, 57142, 5156, 3226, 2637, 10215, 9896, 6387, 429, 11023, 9037, 4009, 3232, 338917, 6657, 6656, 7026, …	1289	601	14116	2.3688	1.26603e-17	3.16508e-18	6.17597e-18
GOTERM_BP_ALL	GO:0048699~generation of neurons	124	7.69708	3.37124e-21	7291, 219409, 29127, 8929, 23440, 4897, 1103, 64399, 4821, 4929, 885, 79006, 30819, 23305, 9637, 3714, 9355, 9353, 1385, 5649, 26257, 114798, 401, 3400, 1813, 1000, 256297, 5454, 7101, 57556, 347733, 7042, 5803, 27319, 1840, 4803, 56751, 2596, 3399, 7520, 1462, 23114, 1641, 6586, 8854, 9890, 57142, 3226, 2637, 10215, 9896, 6387, 429, 11023, 9037, 4009, 3232, 338917, 6657, 6656, 7026, 27164, 37556…	1289	559	14116	2.42923	1.27669e-17	2.55337e-18	6.22795e-18
GOTERM_BP_ALL	GO:0032502~developmental process	419	26.0087	3.26164e-19	29127, 23515, 6870, 1311, 153, 79083, 3484, 3485, 3486, 7350, 7484, 8874, 3295, 140767, 540, 401, 1813, 347733, 312, 8038, 10085, 1840, 51195, 3399, 6474, 8854, 1301, 5340, 6387, 429, 2824, 6899, 8433, 1836, 27022, 5915, 27164, 375567, 2897, 2248, 10655, 3235, 3234, 9496, 3237, 3236, 3239, 10752, 3238, 2122, 50863, 2121, 5923, 8822, 9480, 8633, 2255, 2885, 8829, 2257, 2258, 26047, 5317, 5122, 747…	1289	3148	14116	1.4576	1.23518e-15	2.05864e-16	6.02548e-16
GOTERM_BP_ALL	GO:0030182~neuron differentiation	101	6.2694	1.38184e-18	219409, 23440, 4897, 1103, 4821, 4929, 885, 30819, 9637, 3714, 9355, 9353, 1385, 5649, 26257, 114798, 401, 3400, 1813, 256297, 5454, 7101, 57556, 347733, 7042, 5803, 27319, 4803, 2596, 3399, 1462, 23114, 6586, 1641, 9890, 8854, 3226, 2637, 9896, 10215, 6387, 11023, 429, 9037, 4009, 338917, 6657, 6656, 27164, 10381, 4761, 4762, 25861, 3235, 3236, 773, 89780, 2063, 50863, 5923, 7314, 1943, 4747, 62…	1289	438	14116	2.52526	5.23303e-15	7.47576e-16	2.55278e-15
GOTERM_BP_ALL	GO:0030154~cell differentiation	247	15.3321	1.66369e-16	4208, 29127, 3084, 4897, 64399, 153, 79083, 3486, 7350, 4617, 3714, 8874, 3295, 5649, 114798, 3915, 401, 1813, 347733, 84498, 312, 8038, 14, 7189, 7042, 1995, 1840, 56751, 2596, 3399, 1462, 23114, 8854, 9890, 5629, 1301, 9896, 10215, 5340, 6387, 429, 144195, 2824, 6899, 66037, 27022, 5915, 27164, 375567, 3625, 4756, 2248, 4254, 10381, 4761, 4762, 3235, 3237, 55502, 3236, 10752, 4654, 89780, 50863…	1289	1637	14116	1.65237	4.20441e-13	5.25135e-14	1.9984e-13
GOTERM_BP_ALL	GO:0007275~multicellular organismal development	380	23.5878	1.80076e-16	4208, 1474, 3720, 3084, 29127, 23515, 4897, 1311, 64399, 3484, 3486, 7067, 4488, 4617, 3714, 7484, 1080, 8874, 51090, 3295, 5649, 140767, 540, 114798, 3915, 401, 1813, 54886, 347733, 14, 1995, 7042, 7189, 10085, 1840, 56751, 51195, 2596, 3399, 6474, 1462, 23114, 11341, 9890, 8854, 5764, 5629, 30062, 1301, 9896, 10215, 5340, 2302, 4621, 6387, 429, 144195, 2824, 6899, 7052, 4625, 8433, 1836, 66037,…	1289	2865	14116	1.45251	8.40883e-13	9.34808e-14	4.10783e-13
GOTERM_BP_ALL	GO:0048869~cellular developmental process	252	15.6425	6.77105e-16	4208, 29127, 3084, 4897, 64399, 153, 79083, 3486, 10487, 7350, 4617, 3714, 8874, 3295, 5649, 114798, 3915, 401, 1813, 347733, 84498, 312, 8038, 14, 7189, 7042, 1995, 1840, 56751, 2596, 3399, 1462, 23114, 8854, 9890, 5629, 1301, 9896, 10215, 5340, 2302, 9183, 6387, 429, 144195, 2824, 6899, 66037, 27022, 5915, 27164, 375567, 3625, 4756, 2248, 4254, 10381, 4761, 4762, 3235, 3237, 55502, 3236, 10752,…	1289	1706	14116	1.61763	2.52265e-12	2.52243e-13	1.23235e-12
GOTERM_BP_ALL	GO:0009653~anatomical structure morphogenesis	192	11.9181	1.63036e-15	7291, 5950, 1474, 682, 10699, 4897, 1311, 6422, 64399, 4824, 51085, 3484, 4929, 10487, 7067, 4920, 885, 7545, 4617, 4488, 3201, 4313, 3714, 9637, 3205, 9355, 84944, 9353, 1385, 1903, 25976, 5649, 27329, 26257, 114798, 3915, 29842, 1813, 1278, 256297, 1000, 64321, 7101, 3217, 57556, 3212, 2070, 10672, 8038, 9578, 14, 8655, 57057, 7189, 7042, 5803, 1501, 27319, 2596, 51513, 3221, 1462, 23114, 1641,…	1289	1197	14116	1.75657	6.30662e-12	5.73319e-13	3.07532e-12
GOTERM_BP_ALL	GO:0007417~central nervous system development	89	5.52452	1.12918e-13	6657, 6656, 9240, 7026, 3720, 219409, 8929, 11255, 23440, 27164, 4897, 2897, 6414, 4821, 4929, 3236, 6664, 7545, 259266, 30812, 2902, 773, 89780, 3714, 9355, 2122, 6456, 1385, 5071, 5649, 1943, 89884, 84504, 8633, 3952, 401, 3400, 1813, 5122, 256297, 5455, 5454, 7101, 1959, 8516, 7471, 3212, 1745, 1956, 30012, 5081, 8092, 7472, 5080, 1496, 8690, 64377, 5803, 5015, 56751, 8891, 2128, 3170, 1641, 7…	1289	425	14116	2.29329	4.27589e-10	3.56324e-11	2.08589e-10
GOTERM_BP_ALL	GO:0007267~cell-cell signaling	111	6.89013	4.78688e-13	5370, 2741, 1103, 59341, 30819, 7484, 4889, 4885, 9152, 3689, 1813, 10164, 6752, 6753, 6750, 6751, 57369, 3749, 7042, 2831, 3227, 3736, 7425, 796, 291, 9037, 7433, 6657, 2915, 7022, 2912, 2702, 2916, 4852, 11255, 2917, 3782, 6324, 7791, 2911, 2897, 2898, 2195, 3777, 2248, 2893, 2895, 25861, 3237, 976, 2902, 1137, 773, 89780, 4842, 2572, 2891, 7314, 4258, 5071, 5697, 1943, 4544, 2668, 8822, 2255, …	1289	600	14116	2.02596	1.81294e-09	1.39457e-10	8.84393e-10
GOTERM_BP_ALL	GO:0048468~cell development	114	7.07635	4.40969e-12	5950, 3084, 8929, 4897, 1103, 4821, 4929, 885, 30819, 30812, 9637, 9355, 9353, 3295, 1385, 5649, 26257, 114798, 3915, 29842, 1813, 5454, 7101, 57556, 9576, 7042, 7189, 5803, 4803, 4948, 2596, 1462, 23114, 1641, 6586, 8854, 9890, 6275, 5629, 90, 2637, 1301, 9896, 10512, 27302, 6387, 429, 11023, 6899, 9037, 4009, 5819, 6657, 2056, 6656, 27164, 1045, 4254, 4761, 23405, 25861, 3235, 3236, 6664, 6662,…	1289	644	14116	1.93855	1.66995e-08	1.19282e-09	8.14637e-09
GOTERM_BP_ALL	GO:0045165~cell fate commitment	42	2.60708	5.58629e-12	6657, 7101, 7471, 7026, 219409, 1745, 30012, 3169, 5081, 5080, 7042, 6909, 2248, 4762, 4821, 2596, 3237, 3236, 2128, 3170, 6662, 4654, 7080, 3227, 30812, 3670, 3714, 89780, 10253, 3226, 5629, 3791, 10215, 429, 84504, 2668, 6899, 9480, 2255, 4089, 338917, 256297	1289	139	14116	3.30897	2.11554e-08	1.41036e-09	1.032e-08
GOTERM_BP_ALL	GO:0048513~organ development	240	14.8976	8.03183e-12	4208, 1474, 3720, 3084, 1311, 64399, 3484, 7067, 4617, 4488, 3714, 1080, 3295, 5649, 540, 3915, 401, 1813, 14, 7189, 7042, 56751, 2596, 3399, 6474, 8854, 5764, 5629, 30062, 1301, 5340, 4621, 6387, 429, 7052, 6899, 4625, 8433, 27022, 5915, 27164, 3625, 10586, 2248, 4254, 10655, 4762, 3235, 3234, 9496, 3237, 3236, 3239, 4654, 89780, 2122, 2121, 2668, 89884, 9480, 2255, 8633, 8829, 2257, 3952, 54361…	1289	1738	14116	1.51224	3.04164e-08	1.90103e-09	1.48378e-08
GOTERM_BP_ALL	GO:0048663~neuron fate commitment	22	1.36561	1.0317e-11	6657, 3670, 3714, 7471, 219409, 1745, 3226, 30012, 3169, 5081, 10215, 5080, 7042, 429, 84504, 4821, 4089, 3236, 2128, 3170, 256297, 7080	1289	42	14116	5.7363	3.90704e-08	2.29826e-09	1.90593e-08
GOTERM_BP_ALL	GO:0007389~pattern specification process	62	3.84854	1.03386e-11	7026, 60529, 1045, 10194, 6422, 64399, 25928, 4824, 3235, 3234, 4920, 3237, 3236, 3239, 3238, 7545, 4617, 3201, 89780, 3205, 9355, 5649, 84504, 2255, 8829, 4089, 1959, 7471, 3217, 3212, 4188, 1745, 10672, 8092, 5081, 5080, 57057, 5308, 3221, 2128, 3170, 7080, 3227, 8854, 658, 9935, 83439, 3226, 90, 2637, 30062, 2302, 6387, 429, 6899, 6862, 9037, 3975, 5100, 3233, 3232, 6910	1289	267	14116	2.54296	3.91523e-08	2.17513e-09	1.90993e-08
GOTERM_BP_ALL	GO:0051171~regulation of nitrogen compound metabolic process	354	21.9739	2.28578e-11	4208, 7494, 51575, 90134, 3720, 146050, 4520, 3084, 6873, 153572, 29028, 63925, 132660, 6870, 27063, 146434, 153, 51085, 8737, 10487, 7068, 7067, 22803, 167826, 4488, 6617, 4617, 7741, 222546, 63934, 4886, 55659, 81851, 165631, 79618, 6877, 401, 1813, 163255, 6752, 7730, 9987, 84498, 20, 56751, 7627, 1993, 2972, 3399, 6474, 9994, 23522, 815, 5629, 30062, 10215, 2302, 429, 6899, 91133, 22914, 8070…	1289	2839	14116	1.36552	8.65626e-08	4.55593e-09	4.2227e-08
GOTERM_BP_ALL	GO:0051239~regulation of multicellular organismal process	147	9.12477	3.41474e-11	5950, 7291, 3084, 8929, 23440, 2741, 4897, 1103, 6422, 6870, 80381, 153, 4821, 4929, 3486, 22900, 7068, 7067, 885, 79006, 30819, 9145, 23705, 9353, 6688, 4889, 1385, 1903, 4886, 27329, 4830, 401, 3400, 1813, 1000, 5454, 6752, 7101, 9627, 10675, 7189, 7042, 1501, 1840, 4803, 7520, 5966, 91653, 57142, 815, 5629, 90, 799, 7425, 796, 793, 5340, 2302, 3329, 27302, 429, 11023, 4625, 27306, 22914, 10021…	1289	937	14116	1.71805	1.29316e-07	6.46582e-09	6.30833e-08
GOTERM_BP_ALL	GO:0009889~regulation of biosynthetic process	366	22.7188	3.55444e-11	4208, 7494, 51575, 90134, 3720, 146050, 4520, 3084, 6873, 153572, 29028, 63925, 132660, 27063, 146434, 153, 51085, 8737, 10487, 7068, 7067, 22803, 1979, 167826, 4488, 6617, 4617, 7741, 222546, 23645, 63934, 4886, 55659, 81851, 165631, 55364, 79618, 6877, 401, 1813, 163255, 6752, 7730, 9987, 84498, 7042, 7189, 20, 56751, 7627, 1993, 2972, 3399, 6474, 9994, 23522, 815, 5629, 30062, 10215, 2302, 429…	1289	2966	14116	1.35135	1.34606e-07	6.40983e-09	6.56638e-08
GOTERM_BP_ALL	GO:0031326~regulation of cellular biosynthetic process	363	22.5326	5.50705e-11	4208, 7494, 51575, 90134, 3720, 146050, 4520, 3084, 6873, 153572, 29028, 63925, 132660, 27063, 146434, 153, 51085, 8737, 10487, 7068, 7067, 22803, 1979, 167826, 4488, 6617, 4617, 7741, 222546, 23645, 63934, 4886, 55659, 81851, 165631, 55364, 79618, 6877, 401, 1813, 163255, 6752, 7730, 9987, 84498, 7189, 20, 56751, 7627, 1993, 2972, 3399, 6474, 9994, 23522, 815, 5629, 30062, 10215, 2302, 429, 6899…	1289	2947	14116	1.34892	2.08552e-07	9.47964e-09	1.01736e-07
GOTERM_BP_ALL	GO:0019219~regulation of nucleobase, nucleoside, nucleotide and nucleic acid metabolic process	348	21.6015	1.08526e-10	4208, 7494, 51575, 90134, 3720, 146050, 4520, 3084, 6873, 153572, 29028, 63925, 132660, 27063, 146434, 153, 51085, 8737, 10487, 7068, 7067, 22803, 167826, 4488, 6617, 4617, 7741, 222546, 63934, 4886, 55659, 81851, 165631, 79618, 6877, 401, 1813, 163255, 6752, 7730, 9987, 84498, 20, 56751, 7627, 1993, 2972, 3399, 6474, 9994, 23522, 815, 5629, 30062, 10215, 2302, 429, 6899, 91133, 80709, 2587, 8433…	1289	2814	14116	1.3543	4.10986e-07	1.7869e-08	2.00488e-07
GOTERM_BP_ALL	GO:0048666~neuron development	70	4.34513	1.21077e-10	6656, 27164, 4897, 1103, 4761, 4929, 25861, 3235, 885, 3236, 30819, 773, 89780, 9637, 9355, 2063, 9353, 50863, 5923, 1385, 7314, 5649, 1943, 4747, 26257, 2668, 89884, 9480, 8633, 8829, 114798, 3952, 1813, 26047, 7101, 1959, 57556, 10265, 1956, 1749, 1951, 1496, 5080, 5459, 5458, 7042, 5803, 5015, 8811, 4803, 2596, 5797, 1462, 23114, 6900, 1641, 7080, 6586, 3670, 9890, 658, 2637, 9896, 6387, 11023…	1289	339	14116	2.26129	4.5852e-07	1.9105e-08	2.23676e-07
GOTERM_BP_ALL	GO:0032501~multicellular organismal process	492	30.54	2.11914e-10	5370, 29127, 23515, 6870, 1311, 153, 3484, 3486, 22803, 2202, 7484, 8874, 169522, 3295, 140767, 540, 5359, 401, 1813, 6752, 6750, 6751, 57369, 347733, 921, 10085, 1840, 51195, 3399, 6474, 2831, 8854, 1301, 5340, 6387, 429, 2824, 6899, 1836, 8433, 27022, 5915, 27164, 375567, 2897, 2898, 2248, 10655, 2893, 2895, 3235, 3234, 3237, 9496, 3236, 3239, 10752, 3238, 128, 2122, 50863, 2121, 2891, 5923, 88…	1289	4280	14116	1.25887	8.02519e-07	3.21008e-08	3.91486e-07
GOTERM_BP_ALL	GO:0007420~brain development	62	3.84854	3.26194e-10	6657, 6656, 7026, 219409, 11255, 8929, 23440, 27164, 6414, 4821, 7545, 259266, 773, 2902, 3714, 89780, 9355, 2122, 1385, 5649, 1943, 8633, 401, 3400, 1813, 5122, 256297, 5455, 5454, 7101, 7471, 8516, 1959, 3212, 1745, 8092, 7472, 5080, 1496, 5015, 56751, 3170, 1641, 7080, 3670, 8854, 9935, 5194, 5629, 2637, 30062, 8660, 2692, 6387, 11023, 429, 6531, 3975, 6532, 4009, 83992, 85416	1289	289	14116	2.34938	1.2353e-06	4.75114e-08	6.02604e-07
GOTERM_BP_ALL	GO:0009790~embryonic development	98	6.08318	7.25187e-10	7291, 5950, 8531, 3084, 29127, 6422, 4824, 7942, 23463, 4920, 130507, 7545, 4488, 4617, 3201, 30812, 3714, 3205, 9353, 256297, 3217, 3212, 4188, 10672, 9227, 7042, 7189, 57057, 1649, 3221, 3227, 8854, 5156, 9421, 5629, 3226, 90, 2637, 1301, 6899, 10021, 3233, 3232, 9620, 84525, 6657, 27022, 2702, 5915, 60529, 10194, 1045, 7020, 10586, 3196, 4762, 23405, 3235, 3234, 9496, 3237, 3236, 3239, 3238, 8…	1289	568	14116	1.88945	2.74628e-06	1.01714e-07	1.33969e-06
GOTERM_BP_ALL	GO:0051252~regulation of RNA metabolic process	239	14.8355	9.161e-10	4208, 7494, 90134, 3720, 4520, 146050, 6873, 153572, 27063, 146434, 51085, 7068, 7067, 4617, 4488, 7741, 222546, 63934, 55659, 81851, 79618, 401, 163255, 7730, 20, 7627, 1993, 56751, 2972, 3399, 6474, 23522, 5629, 30062, 10215, 2302, 429, 6899, 91133, 8433, 2968, 27022, 7593, 5915, 7391, 10655, 4761, 4762, 3235, 3234, 9496, 3237, 55502, 3236, 3239, 3238, 4654, 7644, 2122, 9208, 80317, 4848, 26674…	1289	1813	14116	1.44364	3.46926e-06	1.23902e-07	1.69238e-06
GOTERM_BP_ALL	GO:0006355~regulation of transcription, DNA-dependent	234	14.5251	1.30391e-09	4208, 7494, 90134, 3720, 4520, 146050, 6873, 153572, 27063, 146434, 51085, 7068, 7067, 4617, 4488, 7741, 222546, 63934, 55659, 81851, 79618, 401, 163255, 7730, 20, 7627, 1993, 56751, 2972, 3399, 6474, 23522, 5629, 30062, 10215, 2302, 429, 6899, 91133, 8433, 2968, 27022, 7593, 5915, 7391, 10655, 4761, 4762, 3235, 3234, 9496, 3237, 55502, 3236, 3239, 3238, 4654, 7644, 2122, 9208, 80317, 4848, 26674…	1289	1773	14116	1.44533	4.93791e-06	1.70273e-07	2.40882e-06
GOTERM_BP_ALL	GO:0003002~regionalization	47	2.91744	1.73458e-09	7471, 3217, 1959, 7026, 3212, 4188, 1745, 60529, 8092, 10194, 5081, 5080, 6422, 64399, 57057, 4824, 3235, 3234, 4920, 3221, 3237, 3236, 2128, 3239, 3170, 4617, 7080, 3201, 3227, 8854, 89780, 658, 3205, 9355, 9935, 83439, 3226, 2637, 5649, 84504, 6899, 6862, 3975, 5100, 4089, 3233, 3232	1289	197	14116	2.6127	6.56884e-06	2.18962e-07	3.20443e-06
GOTERM_BP_ALL	GO:0007154~cell communication	124	7.69708	2.19124e-09	5370, 3084, 2741, 1103, 4929, 59341, 30819, 7484, 3714, 55054, 51090, 4889, 4885, 9152, 3689, 1813, 10164, 5454, 6752, 6753, 6750, 6751, 57369, 3749, 7042, 9776, 2831, 3227, 3736, 7425, 10215, 796, 291, 9037, 7433, 6657, 7022, 2915, 2912, 2702, 2916, 4852, 11255, 2917, 3782, 6324, 7791, 2911, 2897, 7391, 2898, 2195, 3777, 2248, 2893, 2895, 25861, 3237, 976, 2902, 1137, 773, 89780, 2572, 4842, 289…	1289	795	14116	1.7081	8.2982e-06	2.67685e-07	4.04805e-06
GOTERM_BP_ALL	GO:0060284~regulation of cell development	47	2.91744	6.68897e-09	6657, 7101, 1745, 8929, 23440, 30012, 3169, 375567, 5080, 4897, 7042, 3984, 1840, 3196, 4803, 4821, 3486, 7520, 79006, 3237, 3170, 259266, 3670, 773, 91653, 2902, 57142, 9353, 5629, 4741, 7314, 4747, 79191, 463, 11023, 84504, 429, 8829, 3065, 3400, 4009, 1813, 4089, 3232, 4915, 1000, 5454	1289	205	14116	2.51075	2.53308e-05	7.91598e-07	1.23571e-05
GOTERM_BP_ALL	GO:0048518~positive regulation of biological process	258	16.0149	6.79533e-09	4208, 7205, 64093, 4520, 3084, 6873, 4897, 6870, 153, 51085, 3484, 8737, 3486, 22900, 7068, 7067, 5740, 85329, 4617, 4488, 8874, 6786, 4889, 2324, 346, 5649, 4886, 23263, 3915, 1813, 7204, 6753, 6750, 826, 14, 921, 7189, 7042, 10085, 919, 2972, 3399, 79625, 9994, 91653, 8854, 23522, 5764, 5629, 5340, 2302, 6387, 429, 9180, 7052, 6899, 22914, 715, 8433, 6489, 66037, 27022, 225689, 5915, 4852, 3755…	1289	2033	14116	1.38976	2.57336e-05	7.79815e-07	1.25535e-05
GOTERM_BP_ALL	GO:0006357~regulation of transcription from RNA polymerase II promoter	114	7.07635	8.02132e-09	4208, 7291, 8531, 4520, 219409, 3720, 6873, 27063, 51085, 7942, 4821, 4929, 7068, 7067, 4617, 30812, 4194, 84944, 6688, 1385, 29842, 3400, 7554, 5455, 5454, 7101, 7730, 4188, 2071, 1786, 20, 3399, 9421, 245806, 5629, 10215, 2302, 429, 11023, 6899, 26747, 6672, 338917, 84525, 8433, 6657, 7022, 2056, 27022, 7026, 5915, 60529, 1045, 7020, 7391, 4761, 4762, 3235, 3234, 55502, 6921, 3236, 3239, 6664, …	1289	727	14116	1.71723	3.03763e-05	8.93434e-07	1.48184e-05
GOTERM_BP_ALL	GO:0007268~synaptic transmission	60	3.72439	8.11328e-09	2915, 2912, 5370, 2916, 4852, 11255, 2917, 6324, 3782, 2741, 1103, 2911, 2897, 2898, 3777, 2893, 2895, 25861, 30819, 773, 1137, 2902, 4842, 2572, 4889, 2891, 7314, 5071, 4885, 4544, 9152, 1140, 1813, 9607, 6750, 57369, 56132, 3749, 7472, 1496, 3363, 3751, 56133, 56123, 8811, 56122, 2831, 3736, 57717, 2693, 291, 8001, 6863, 6530, 6861, 7433, 6532, 3061, 83992, 5297	1289	298	14116	2.20492	3.07245e-05	8.77856e-07	1.49883e-05
GOTERM_BP_ALL	GO:0007409~axonogenesis	45	2.7933	8.53348e-09	7101, 1959, 57556, 1749, 1951, 4897, 5459, 5080, 1496, 5458, 5803, 5015, 4929, 2596, 885, 5797, 1462, 23114, 6900, 1641, 6586, 7080, 3670, 9890, 9637, 89780, 658, 9355, 9353, 2637, 1385, 7314, 5649, 1943, 4747, 26257, 6387, 11023, 89884, 8633, 114798, 9037, 8829, 4009, 1813	1289	193	14116	2.55337	3.23158e-05	8.97674e-07	1.57646e-05
GOTERM_BP_ALL	GO:0009887~organ morphogenesis	94	5.83489	1.00709e-08	6657, 5950, 7291, 6656, 682, 5915, 60529, 1045, 10194, 1311, 64399, 25928, 7020, 4762, 3196, 3235, 3234, 4920, 7067, 9496, 3237, 3236, 7545, 6662, 4488, 4617, 3201, 4313, 89780, 3714, 5079, 9353, 25976, 89884, 9480, 2255, 8829, 54361, 4089, 1278, 256297, 3217, 8516, 7471, 57556, 10265, 3212, 1745, 2932, 1749, 8092, 5080, 5459, 1496, 768, 7042, 7189, 57057, 6909, 27319, 51513, 3221, 5308, 5797, 26…	1289	564	14116	1.82519	3.81376e-05	1.03076e-06	1.86047e-05
GOTERM_BP_ALL	GO:0000904~cell morphogenesis involved in differentiation	52	3.22781	1.30805e-08	4897, 4929, 885, 6662, 773, 9637, 89780, 9355, 9353, 1385, 7314, 5649, 1943, 4747, 26257, 89884, 8633, 8829, 114798, 3915, 1813, 7101, 1959, 57556, 1749, 1951, 1496, 5080, 5459, 5458, 7042, 5803, 5015, 2596, 5797, 1462, 23114, 6900, 265, 6586, 7080, 1641, 6275, 9890, 3670, 658, 5629, 2637, 6387, 11023, 9037, 4009	1289	244	14116	2.33385	4.95345e-05	1.30357e-06	2.41646e-05
GOTERM_BP_ALL	GO:0031323~regulation of cellular metabolic process	401	24.8914	1.54381e-08	7494, 90134, 146050, 6873, 29028, 63925, 132660, 6870, 27063, 146434, 153, 8737, 3486, 22803, 222546, 23645, 63934, 165631, 55364, 79618, 6877, 401, 1813, 6752, 2972, 3399, 6474, 23522, 815, 429, 91133, 6899, 22914, 80709, 8433, 2968, 27022, 112, 225689, 7593, 5915, 111, 27164, 653121, 7391, 10655, 3235, 3234, 9496, 3237, 3236, 3239, 3238, 63978, 5928, 2122, 9208, 2891, 56897, 9480, 2255, 7572, 2…	1289	3464	14116	1.26773	5.84624e-05	1.49908e-06	2.852e-05
GOTERM_BP_ALL	GO:0019226~transmission of nerve impulse	66	4.09683	1.98093e-08	2915, 2912, 5370, 2916, 4852, 2917, 11255, 6324, 2741, 3782, 1103, 2911, 2897, 2898, 3777, 2893, 2895, 25861, 30819, 2902, 773, 1137, 4842, 2572, 51090, 4889, 2891, 7314, 5071, 4885, 4544, 9152, 1140, 1813, 9607, 26047, 5454, 6750, 1959, 57369, 56132, 3749, 7472, 1496, 3363, 3751, 56133, 56123, 8811, 56122, 2831, 50846, 3736, 57717, 10215, 291, 2693, 8001, 6863, 6530, 6861, 7433, 6532, 3061, 8399…	1289	350	14116	2.06507	7.50149e-05	1.87544e-06	3.65952e-05
GOTERM_BP_ALL	GO:0048522~positive regulation of cellular process	236	14.6493	1.99903e-08	4208, 7205, 64093, 4520, 3084, 6873, 4897, 51085, 3484, 8737, 3486, 22900, 7068, 7067, 5740, 85329, 4617, 4488, 8874, 4889, 2324, 5649, 23263, 3915, 1813, 7204, 6753, 6750, 826, 14, 921, 7189, 7042, 10085, 2972, 3399, 79625, 9994, 91653, 8854, 23522, 5764, 5629, 5340, 6387, 429, 9180, 7052, 6899, 22914, 8433, 6489, 66037, 27022, 225689, 5915, 375567, 3625, 2897, 7391, 2898, 10586, 2248, 4254, 289…	1289	1847	14116	1.39928	7.57003e-05	1.84642e-06	3.69296e-05
GOTERM_BP_ALL	GO:0016337~cell-cell adhesion	56	3.4761	2.06206e-08	56099, 1004, 56098, 1006, 9071, 1009, 3386, 4897, 9074, 57863, 2195, 8641, 1825, 7067, 4920, 1010, 6662, 4617, 23705, 49861, 83259, 7412, 6404, 3689, 54798, 1000, 8516, 4684, 1956, 29930, 56132, 1951, 8092, 56121, 1496, 27253, 56128, 56133, 10630, 1501, 56123, 56122, 56134, 56135, 5797, 1365, 658, 57717, 1301, 796, 1013, 460, 91179, 5100, 9620, 5819, 11122	1289	276	14116	2.22197	7.80873e-05	1.85929e-06	3.80941e-05
GOTERM_BP_ALL	GO:0010556~regulation of macromolecule biosynthetic process	337	20.9187	2.08122e-08	4208, 7494, 51575, 90134, 3720, 146050, 4520, 3084, 6873, 153572, 29028, 63925, 132660, 27063, 146434, 51085, 8737, 7068, 7067, 22803, 1979, 167826, 4488, 6617, 4617, 7741, 222546, 23645, 63934, 55659, 81851, 165631, 55364, 79618, 6877, 401, 163255, 7730, 9987, 84498, 7042, 7189, 20, 56751, 7627, 1993, 2972, 3399, 6474, 9994, 23522, 815, 5629, 30062, 10215, 2302, 429, 6899, 91133, 80709, 8433, 29…	1289	2830	14116	1.30407	7.88126e-05	1.83292e-06	3.8448e-05
GOTERM_BP_ALL	GO:0048812~neuron projection morphogenesis	47	2.91744	2.35793e-08	7101, 1959, 57556, 1956, 1749, 1951, 4897, 5459, 5080, 1496, 5458, 5803, 5015, 4929, 2596, 885, 5797, 1462, 23114, 6900, 1641, 6586, 7080, 3670, 773, 9890, 9637, 89780, 658, 9355, 9353, 2637, 1385, 7314, 5649, 1943, 4747, 26257, 6387, 11023, 89884, 8633, 114798, 9037, 8829, 4009, 1813	1289	213	14116	2.41645	8.92907e-05	2.02942e-06	4.35598e-05
GOTERM_BP_ALL	GO:0035295~tube development	48	2.97952	2.37586e-08	7291, 5950, 2702, 5915, 10672, 3169, 8092, 7472, 64399, 7020, 57057, 7189, 4824, 10630, 23405, 9496, 3237, 3239, 3170, 4323, 7080, 8854, 89780, 10253, 1080, 5156, 9421, 9353, 5629, 90, 3791, 2637, 26257, 6387, 2668, 2255, 6862, 9037, 3975, 8829, 54361, 4089, 6910, 9620, 9464, 83992, 84525, 85416	1289	220	14116	2.38934	8.99698e-05	1.99942e-06	4.38911e-05
GOTERM_BP_ALL	GO:0048598~embryonic morphogenesis	60	3.72439	2.53472e-08	6657, 5950, 7291, 2702, 5915, 60529, 10194, 7020, 10586, 4762, 3196, 23405, 3235, 4920, 9496, 3237, 3236, 3239, 3238, 7545, 4488, 4617, 3201, 3714, 89780, 3205, 2122, 9353, 2255, 54361, 4089, 8516, 3217, 7471, 3212, 1749, 8092, 5459, 7189, 3221, 3170, 3227, 8854, 10253, 9421, 9935, 5629, 3226, 90, 2637, 1301, 6899, 6862, 3975, 5100, 3233, 3232, 6910, 9620, 85416	1289	307	14116	2.14028	9.59851e-05	2.08673e-06	4.68258e-05
GOTERM_BP_ALL	GO:0031175~neuron projection development	53	3.28988	2.58369e-08	4897, 1103, 4929, 885, 773, 9637, 89780, 9355, 9353, 5923, 1385, 7314, 5649, 1943, 4747, 26257, 89884, 2668, 8633, 8829, 114798, 1813, 7101, 1959, 57556, 1956, 1749, 1951, 1496, 5080, 5459, 5458, 5803, 5015, 8811, 4803, 2596, 5797, 1462, 23114, 6900, 1641, 7080, 6586, 9890, 3670, 658, 2637, 6387, 11023, 9037, 4009, 116443	1289	256	14116	2.26723	9.78394e-05	2.08179e-06	4.77304e-05
GOTERM_BP_ALL	GO:0045449~regulation of transcription	313	19.4289	2.94694e-08	4208, 7494, 51575, 90134, 3720, 4520, 146050, 3084, 6873, 153572, 29028, 63925, 132660, 27063, 146434, 51085, 8737, 7068, 7067, 22803, 167826, 6617, 4617, 4488, 7741, 222546, 63934, 55659, 81851, 165631, 79618, 6877, 401, 163255, 7730, 9987, 84498, 20, 56751, 7627, 1993, 2972, 3399, 6474, 9994, 23522, 815, 5629, 30062, 10215, 2302, 429, 6899, 91133, 80709, 8433, 2968, 27022, 7593, 5915, 27164, 55…	1289	2601	14116	1.31784	0.000111594	2.32501e-06	5.44411e-05
GOTERM_BP_ALL	GO:0048732~gland development	35	2.17256	3.1275e-08	6657, 219409, 3084, 1956, 23440, 3169, 7472, 5080, 9247, 6422, 7042, 4824, 6909, 3235, 3239, 7080, 3670, 8854, 89780, 3205, 1385, 8660, 857, 2692, 540, 6899, 2255, 6531, 4830, 29842, 1813, 3232, 5122, 83992, 5454	1289	135	14116	2.83918	0.000118431	2.4171e-06	5.77767e-05
GOTERM_BP_ALL	GO:0048667~cell morphogenesis involved in neuron differentiation	46	2.85537	3.68016e-08	7101, 1959, 57556, 1749, 1951, 4897, 5459, 5080, 1496, 5458, 5803, 5015, 4929, 2596, 885, 5797, 1462, 23114, 6900, 1641, 6586, 7080, 3670, 773, 9890, 9637, 89780, 658, 9355, 9353, 2637, 1385, 7314, 5649, 1943, 4747, 26257, 6387, 11023, 89884, 8633, 114798, 9037, 8829, 4009, 1813	1289	209	14116	2.4103	0.000139358	2.78735e-06	6.79864e-05
GOTERM_BP_ALL	GO:0019222~regulation of metabolic process	414	25.6983	3.78512e-08	7494, 90134, 146050, 6873, 23515, 29028, 63925, 132660, 6870, 27063, 146434, 153, 8737, 3486, 22803, 222546, 23645, 63934, 165631, 55364, 79618, 6877, 401, 1813, 6752, 2972, 3399, 6474, 2831, 23522, 815, 429, 91133, 6899, 22914, 80709, 8433, 2968, 27022, 225689, 112, 7593, 5915, 111, 27164, 653121, 7391, 10655, 3235, 3234, 9496, 3237, 3236, 3239, 3238, 63978, 5928, 2122, 9208, 2891, 56897, 9480, …	1289	3621	14116	1.25208	0.000143332	2.81063e-06	6.99254e-05
GOTERM_BP_ALL	GO:0010468~regulation of gene expression	338	20.9808	3.89595e-08	4208, 7494, 51575, 90134, 3720, 146050, 4520, 3084, 6873, 23515, 153572, 29028, 63925, 132660, 27063, 146434, 51085, 8737, 7068, 7067, 22803, 1979, 167826, 6617, 4617, 4488, 7741, 222546, 23645, 63934, 55659, 81851, 165631, 55364, 79618, 6877, 401, 1813, 163255, 7730, 9987, 84498, 20, 56751, 7627, 1993, 2972, 3399, 6474, 9994, 23522, 815, 5629, 30062, 10215, 2302, 429, 6899, 91133, 80709, 8433, 2…	1289	2856	14116	1.29604	0.000147529	2.8373e-06	7.19729e-05
GOTERM_BP_ALL	GO:0001708~cell fate specification	20	1.24146	4.34494e-08	6657, 3227, 7471, 3226, 30012, 3169, 10215, 2248, 429, 84504, 2668, 6899, 2255, 4821, 3237, 3236, 2128, 3170, 7080, 6662	1289	51	14116	4.29456	0.000164529	3.10458e-06	8.02674e-05
GOTERM_BP_ALL	GO:0006928~cell motion	81	5.02793	4.41918e-08	7291, 6656, 7026, 4852, 8929, 4897, 4254, 4929, 10487, 885, 1770, 976, 9637, 9355, 8874, 9353, 3791, 7314, 5649, 1943, 27076, 5697, 7412, 2668, 89884, 6404, 6695, 8633, 8829, 3689, 3915, 1813, 10164, 1000, 5455, 4690, 5454, 7101, 2358, 1959, 5599, 7471, 57556, 10672, 30012, 7472, 1496, 5080, 5459, 55567, 14, 5458, 7042, 5015, 56751, 2596, 5797, 1462, 23114, 6900, 4323, 1641, 7080, 6586, 3670, 658…	1289	475	14116	1.86745	0.00016734	3.09915e-06	8.16388e-05
GOTERM_BP_ALL	GO:0045595~regulation of cell differentiation	83	5.15208	4.75669e-08	6657, 7291, 3084, 8929, 23440, 1045, 375567, 4897, 80381, 4254, 3196, 4821, 8362, 23405, 3486, 7068, 3237, 79006, 3575, 259266, 6662, 5601, 2902, 773, 89780, 9353, 64783, 6688, 4741, 7314, 4745, 4747, 79191, 84504, 2255, 8829, 4830, 3952, 54361, 3400, 1813, 4089, 8536, 9607, 1000, 5454, 7101, 1745, 1029, 2767, 30012, 1749, 3169, 5080, 5458, 79727, 7042, 3984, 1030, 4803, 1840, 7520, 3170, 3670, 9…	1289	492	14116	1.84745	0.00018012	3.27519e-06	8.78741e-05
GOTERM_BP_ALL	GO:0050793~regulation of developmental process	105	6.51769	4.76428e-08	5950, 7291, 3084, 8929, 23440, 4897, 6422, 80381, 4821, 3486, 7068, 79006, 9353, 6688, 27329, 3689, 4830, 3400, 1813, 8536, 1000, 5454, 7101, 2767, 10672, 7042, 1840, 4803, 7520, 11135, 91653, 57142, 5629, 799, 90, 796, 2302, 5340, 27302, 11023, 429, 4009, 3232, 84525, 6657, 1045, 375567, 4254, 3196, 8362, 23405, 3237, 3575, 6662, 4654, 259266, 5601, 2902, 773, 89780, 64783, 3791, 4741, 7314, 474…	1289	674	14116	1.70604	0.000180407	3.22184e-06	8.80143e-05
GOTERM_BP_ALL	GO:0007155~cell adhesion	108	6.70391	4.98916e-08	56099, 56098, 1004, 7205, 1006, 55742, 1009, 4897, 1311, 57863, 1825, 4920, 7067, 1010, 4617, 23705, 49861, 8499, 5649, 27076, 7412, 27329, 6404, 6695, 3689, 4830, 54798, 3915, 4026, 10164, 1000, 8038, 10085, 1501, 1462, 23114, 7045, 91653, 4239, 140885, 1301, 796, 6387, 9037, 81578, 5239, 9620, 88, 5819, 11122, 284359, 119587, 9071, 3386, 7791, 9074, 4756, 2195, 4254, 8641, 10752, 6662, 976, 133…	1289	700	14116	1.6896	0.000188922	3.31473e-06	9.21687e-05
GOTERM_BP_ALL	GO:0022610~biological adhesion	108	6.70391	5.38397e-08	56099, 56098, 1004, 7205, 1006, 55742, 1009, 4897, 1311, 57863, 1825, 4920, 7067, 1010, 4617, 23705, 49861, 8499, 5649, 27076, 7412, 27329, 6404, 6695, 3689, 4830, 54798, 3915, 4026, 10164, 1000, 8038, 10085, 1501, 1462, 23114, 7045, 91653, 4239, 140885, 1301, 796, 6387, 9037, 81578, 5239, 9620, 88, 5819, 11122, 284359, 119587, 9071, 3386, 7791, 9074, 4756, 2195, 4254, 8641, 10752, 6662, 976, 133…	1289	701	14116	1.68719	0.00020387	3.51535e-06	9.94622e-05
GOTERM_BP_ALL	GO:0080090~regulation of primary metabolic process	380	23.5878	6.57582e-08	4208, 7494, 51575, 90134, 3720, 146050, 4520, 3084, 6873, 153572, 29028, 63925, 132660, 6870, 27063, 146434, 153, 51085, 8737, 3486, 10487, 7068, 7067, 22803, 1979, 167826, 4488, 6617, 4617, 92912, 7741, 222546, 23645, 63934, 4886, 55659, 81851, 165631, 55364, 79618, 6877, 401, 1813, 163255, 6752, 7730, 9987, 84498, 20, 56751, 7627, 1993, 2972, 3399, 6474, 9994, 23522, 815, 5629, 30062, 10215, 23…	1289	3291	14116	1.26449	0.000248995	4.22077e-06	0.00012148
GOTERM_BP_ALL	GO:0001501~skeletal system development	60	3.72439	1.03615e-07	5950, 7291, 2702, 60529, 1009, 1311, 7020, 3486, 3235, 3234, 4920, 7067, 9496, 3237, 3236, 3239, 249, 3238, 246, 4488, 6662, 4617, 3201, 3714, 4313, 3205, 4318, 2121, 25976, 2662, 3950, 1278, 3217, 5599, 3212, 1956, 1745, 353500, 2767, 1749, 5081, 8092, 6678, 7189, 6474, 4054, 3221, 4883, 265, 4323, 3227, 5764, 658, 5156, 3226, 1301, 6899, 3233, 3232, 1836	1289	319	14116	2.05977	0.000392314	6.53982e-06	0.000191416
GOTERM_BP_ALL	GO:0030900~forebrain development	36	2.23464	2.16821e-07	6657, 7101, 7471, 6656, 7026, 219409, 1745, 23440, 27164, 5080, 5015, 259266, 7080, 3670, 2902, 8854, 89780, 9355, 2122, 5194, 30062, 1385, 2692, 5649, 1943, 429, 6531, 3975, 6532, 3400, 4009, 1813, 5122, 5455, 5454, 85416	1289	152	14116	2.59369	0.000820766	1.34606e-05	0.00040055
GOTERM_BP_ALL	GO:0050767~regulation of neurogenesis	38	2.35878	2.37323e-07	6657, 7101, 1745, 8929, 23440, 30012, 3169, 375567, 4897, 5080, 3984, 1840, 4803, 4821, 3196, 7520, 79006, 3170, 259266, 3670, 2902, 773, 57142, 9353, 4741, 4747, 79191, 11023, 429, 84504, 8829, 3400, 1813, 4009, 3232, 4915, 1000, 5454	1289	166	14116	2.50688	0.00089834	1.44958e-05	0.000438425
GOTERM_BP_ALL	GO:0009952~anterior/posterior pattern formation	34	2.11049	2.68472e-07	3217, 7471, 7026, 3212, 60529, 10194, 8092, 5080, 6422, 4824, 3235, 3234, 3221, 4920, 3237, 3236, 3239, 3170, 4617, 3201, 3227, 8854, 89780, 3205, 83439, 3226, 2637, 6899, 6862, 3975, 5100, 4089, 3233, 3232	1289	140	14116	2.65956	0.00101619	1.6138e-05	0.000495968
GOTERM_BP_ALL	GO:0048858~cell projection morphogenesis	49	3.04159	2.77649e-07	7101, 1959, 57556, 1956, 1749, 1951, 4897, 5459, 5080, 1496, 5458, 5803, 5015, 4929, 2596, 885, 5797, 1462, 23114, 6900, 1641, 7080, 6586, 3670, 9890, 773, 89780, 9637, 658, 9355, 9353, 2637, 1385, 7314, 5649, 1943, 4747, 2302, 6387, 26257, 89884, 11023, 9480, 8633, 114798, 8829, 9037, 4009, 1813	1289	245	14116	2.19022	0.00105091	1.64289e-05	0.000512922
GOTERM_BP_ALL	GO:0021536~diencephalon development	16	0.993172	3.16436e-07	6657, 8854, 3670, 7471, 219409, 23440, 30062, 1385, 2692, 5080, 6531, 6532, 1813, 5122, 7080, 5454	1289	37	14116	4.73562	0.00119763	1.84359e-05	0.000584575
GOTERM_BP_ALL	GO:0000902~cell morphogenesis	63	3.91061	4.55167e-07	4897, 4929, 10487, 885, 3575, 6662, 773, 9637, 89780, 9355, 84944, 9353, 1385, 7314, 5649, 1943, 4747, 26257, 89884, 9480, 8633, 8829, 114798, 3915, 29842, 1813, 7101, 1959, 7471, 57556, 1956, 1749, 1951, 9578, 1496, 5080, 5459, 5458, 7042, 5803, 5015, 10630, 2596, 5797, 1462, 23114, 6900, 265, 1641, 7080, 6586, 3670, 6275, 9890, 658, 5629, 2637, 2302, 9183, 6387, 11023, 9037, 4009	1289	356	14116	1.93798	0.00172223	2.61166e-05	0.000840863
GOTERM_BP_ALL	GO:0048519~negative regulation of biological process	225	13.9665	4.8759e-07	4208, 3720, 3084, 8887, 23515, 1311, 64399, 51085, 153, 3486, 22900, 7068, 7067, 1979, 4488, 4889, 4886, 51761, 1491, 1813, 6752, 6753, 6750, 7730, 6751, 313, 7189, 7042, 1840, 56751, 3399, 7045, 8854, 23522, 5629, 10215, 5340, 2302, 7052, 5770, 27022, 225689, 5915, 375567, 3625, 2897, 7391, 2898, 2899, 26297, 8362, 2895, 3234, 9306, 5928, 4842, 9208, 4747, 2888, 9705, 2668, 89884, 9480, 2255, 39…	1289	1812	14116	1.35983	0.0018448	2.75594e-05	0.00090076
GOTERM_BP_ALL	GO:0051960~regulation of nervous system development	41	2.545	5.21206e-07	6657, 7101, 1745, 8929, 23440, 30012, 3169, 375567, 5080, 4897, 3984, 1840, 4803, 4821, 3196, 7520, 79006, 3170, 259266, 3670, 773, 2902, 57142, 9353, 4741, 7314, 4747, 79191, 2693, 11023, 429, 84504, 3975, 8829, 3400, 4009, 1813, 3232, 4915, 1000, 5454	1289	192	14116	2.33852	0.00197186	2.90262e-05	0.000962861
GOTERM_BP_ALL	GO:0021515~cell differentiation in spinal cord	13	0.806952	5.33808e-07	773, 3670, 219409, 3226, 10215, 5081, 89884, 84504, 429, 4821, 401, 3236, 2128	1289	25	14116	5.69458	0.00201949	2.92971e-05	0.000986141
GOTERM_BP_ALL	GO:0042063~gliogenesis	21	1.30354	7.15359e-07	7101, 1959, 5156, 1956, 8874, 9353, 10215, 5649, 7042, 429, 84504, 4821, 1840, 2596, 8891, 79006, 1462, 6664, 4323, 7080, 5454	1289	65	14116	3.53806	0.0027054	3.87002e-05	0.00132153
GOTERM_BP_ALL	GO:0045664~regulation of neuron differentiation	32	1.98634	7.96457e-07	6657, 7101, 8929, 30012, 3169, 375567, 4897, 5080, 3984, 1840, 4803, 4821, 3196, 79006, 3170, 259266, 2902, 773, 3670, 57142, 9353, 4741, 4747, 79191, 429, 8829, 3400, 4009, 3232, 4915, 1000, 5454	1289	133	14116	2.63486	0.00301164	4.24805e-05	0.00147135
GOTERM_BP_ALL	GO:0060255~regulation of macromolecule metabolic process	369	22.905	9.59818e-07	4208, 7494, 51575, 90134, 3720, 146050, 4520, 3084, 6873, 23515, 153572, 29028, 63925, 132660, 27063, 146434, 51085, 8737, 3486, 7068, 7067, 22803, 1979, 167826, 4488, 6617, 4617, 92912, 7741, 222546, 23645, 63934, 55659, 81851, 165631, 55364, 79618, 6877, 401, 1813, 163255, 7730, 9987, 84498, 7042, 7189, 20, 56751, 7627, 1993, 2972, 3399, 6474, 9994, 23522, 815, 5629, 30062, 10215, 2302, 429, 68…	1289	3259	14116	1.23994	0.00362824	5.04825e-05	0.00177313
GOTERM_BP_ALL	GO:0007187~G-protein signaling, coupled to cyclic nucleotide second messenger	29	1.80012	1.06002e-06	6752, 6753, 6751, 112, 4852, 2916, 5733, 111, 11255, 3363, 153, 4988, 10381, 8811, 108, 107, 1269, 4883, 799, 1903, 2692, 4886, 1232, 4544, 3973, 7433, 2587, 2535, 1813	1289	115	14116	2.76159	0.00400624	5.49887e-05	0.00195823
GOTERM_BP_ALL	GO:0032990~cell part morphogenesis	49	3.04159	1.06093e-06	7101, 1959, 57556, 1956, 1749, 1951, 4897, 5459, 5080, 1496, 5458, 5803, 5015, 4929, 2596, 885, 5797, 1462, 23114, 6900, 1641, 7080, 6586, 3670, 9890, 773, 89780, 9637, 658, 9355, 9353, 2637, 1385, 7314, 5649, 1943, 4747, 2302, 6387, 26257, 89884, 11023, 9480, 8633, 114798, 8829, 9037, 4009, 1813	1289	256	14116	2.09611	0.00400967	5.42922e-05	0.00195992
GOTERM_BP_ALL	GO:0019935~cyclic-nucleotide-mediated signaling	31	1.92427	1.49241e-06	6752, 6753, 6751, 112, 4852, 2916, 5733, 111, 11255, 3363, 153, 4988, 10381, 8811, 108, 107, 1979, 1269, 4883, 799, 1903, 2692, 4886, 1232, 4544, 3973, 7052, 7433, 2587, 2535, 1813	1289	130	14116	2.61142	0.00563582	7.5354e-05	0.00275701
GOTERM_BP_ALL	GO:0048568~embryonic organ development	37	2.29671	1.70104e-06	6657, 5950, 7471, 3217, 8516, 27022, 3212, 5915, 1749, 60529, 8092, 10194, 5459, 7020, 7942, 4762, 1649, 3235, 3221, 4920, 3236, 7545, 4617, 3201, 8854, 89780, 10253, 9935, 9421, 5629, 2637, 1301, 6899, 2255, 6862, 3233, 3232	1289	172	14116	2.35577	0.00642112	8.47573e-05	0.00314241
GOTERM_BP_ALL	GO:0007156~homophilic cell adhesion	31	1.92427	1.76955e-06	56099, 1004, 56098, 29930, 1006, 1009, 56132, 1951, 56121, 27253, 57863, 2195, 8641, 56128, 56133, 56123, 56122, 56134, 56135, 1825, 5797, 1010, 23705, 57717, 1013, 83259, 54798, 5100, 9620, 5819, 11122, 1000	1289	131	14116	2.59149	0.00667887	8.70257e-05	0.00326897
GOTERM_BP_ALL	GO:0016477~cell migration	51	3.16574	1.82237e-06	7291, 6656, 7026, 8929, 4897, 4254, 4929, 10487, 885, 9353, 8874, 3791, 5649, 7412, 6404, 2668, 3689, 8829, 3915, 1813, 5455, 1000, 5454, 4690, 7101, 7471, 30012, 7472, 5080, 1496, 14, 7042, 56751, 1462, 6900, 4323, 7080, 1641, 3670, 5194, 90, 2637, 796, 10512, 2302, 460, 6387, 11023, 429, 6899, 83992	1289	276	14116	2.02358	0.00687756	8.84745e-05	0.00336655
GOTERM_BP_ALL	GO:0045893~positive regulation of transcription, DNA-dependent	76	4.71757	1.8416e-06	6657, 4208, 2056, 27022, 7026, 4520, 219409, 5915, 6873, 60529, 1045, 51085, 7942, 7391, 4821, 4929, 3235, 7068, 7067, 3236, 3239, 6664, 6662, 4617, 4654, 30812, 2902, 2122, 64783, 6688, 6258, 1385, 266743, 2668, 9480, 4089, 29883, 5455, 3589, 5454, 1959, 7471, 3605, 5083, 2071, 3169, 8092, 5080, 5458, 57057, 6047, 4801, 2128, 3170, 5966, 7080, 84722, 4862, 3670, 9421, 9935, 245806, 83439, 27005,…	1289	477	14116	1.74483	0.00694988	8.82764e-05	0.00340207
GOTERM_BP_ALL	GO:0045944~positive regulation of transcription from RNA polymerase II promoter	63	3.91061	1.92591e-06	6657, 4208, 27022, 4520, 219409, 5915, 6873, 60529, 51085, 7391, 7942, 4821, 4929, 3235, 7068, 7067, 3236, 3239, 6664, 6662, 4617, 4654, 30812, 2902, 2122, 64783, 6258, 1385, 266743, 2668, 9480, 4089, 29883, 5455, 3589, 5454, 1959, 3605, 5083, 2071, 3169, 8092, 5080, 5458, 6047, 2128, 3170, 7080, 4862, 3670, 9421, 245806, 83439, 9935, 429, 6899, 6862, 26747, 3065, 338917, 6910, 9464, 8433	1289	371	14116	1.85962	0.00726689	9.11636e-05	0.00355782
GOTERM_BP_ALL	GO:0021983~pituitary gland development	13	0.806952	2.40872e-06	6657, 8854, 3670, 219409, 23440, 1385, 2692, 5080, 6531, 1813, 5122, 7080, 5454	1289	28	14116	5.08445	0.00908035	0.000112609	0.00444972
GOTERM_BP_ALL	GO:0001764~neuron migration	20	1.24146	2.4694e-06	7291, 6656, 7026, 5194, 8929, 30012, 7472, 5080, 4897, 5649, 6387, 429, 11023, 4929, 56751, 885, 83992, 6900, 7080, 1641	1289	64	14116	3.42223	0.00930803	0.000114038	0.00456181
GOTERM_BP_ALL	GO:0048562~embryonic organ morphogenesis	31	1.92427	2.47122e-06	6657, 5950, 3217, 8516, 7471, 3212, 5915, 1749, 60529, 10194, 8092, 5459, 7020, 4762, 3235, 3221, 4920, 3236, 7545, 4617, 3201, 89780, 10253, 9935, 5629, 2637, 1301, 6899, 2255, 3233, 3232	1289	133	14116	2.55252	0.00931488	0.000112747	0.00456519
GOTERM_BP_ALL	GO:0051254~positive regulation of RNA metabolic process	76	4.71757	2.56844e-06	6657, 4208, 2056, 27022, 7026, 4520, 219409, 5915, 6873, 60529, 1045, 51085, 7942, 7391, 4821, 4929, 3235, 7068, 7067, 3236, 3239, 6664, 6662, 4617, 4654, 30812, 2902, 2122, 64783, 6688, 6258, 1385, 266743, 2668, 9480, 4089, 29883, 5455, 3589, 5454, 1959, 7471, 3605, 5083, 2071, 3169, 8092, 5080, 5458, 57057, 6047, 4801, 2128, 3170, 5966, 7080, 84722, 4862, 3670, 9421, 9935, 245806, 83439, 27005,…	1289	481	14116	1.73032	0.00967954	0.000115787	0.00474477
GOTERM_BP_ALL	GO:0007411~axon guidance	27	1.67598	2.6524e-06	1959, 57556, 5459, 5080, 5458, 5015, 2596, 5797, 23114, 7080, 6586, 3670, 9637, 658, 9355, 9353, 2637, 7314, 5649, 1943, 6387, 11023, 89884, 8633, 8829, 9037, 4009	1289	107	14116	2.76337	0.00999436	0.000118165	0.00489987
GOTERM_BP_ALL	GO:0048523~negative regulation of cellular process	205	12.725	2.74653e-06	4208, 3720, 3084, 8887, 23515, 1311, 64399, 51085, 3486, 22900, 7068, 7067, 1979, 4488, 4889, 4886, 51761, 1491, 1813, 6752, 6753, 7730, 6750, 6751, 7189, 7042, 1840, 56751, 3399, 7045, 8854, 23522, 5629, 10215, 2302, 5340, 7052, 5770, 27022, 225689, 5915, 375567, 3625, 2897, 2898, 2899, 26297, 8362, 3234, 9306, 5928, 4842, 9208, 4747, 2888, 9705, 2668, 89884, 9480, 3950, 2255, 8829, 54361, 4089,…	1289	1660	14116	1.3524	0.0103472	0.000120936	0.00507377
GOTERM_BP_ALL	GO:0035239~tube morphogenesis	30	1.8622	2.78609e-06	7291, 10672, 3169, 8092, 7020, 57057, 7189, 4824, 10630, 23405, 3237, 3239, 3170, 4323, 89780, 10253, 9421, 90, 2637, 3791, 6387, 2255, 6862, 9037, 8829, 54361, 4089, 9464, 9620, 85416	1289	127	14116	2.58688	0.0104955	0.000121268	0.00514684
GOTERM_BP_ALL	GO:0030030~cell projection organization	62	3.84854	3.06105e-06	4897, 1103, 4929, 25861, 885, 1770, 773, 9637, 89780, 9355, 9353, 5923, 1902, 1385, 7314, 5649, 1943, 4747, 26257, 2668, 89884, 9480, 8633, 8829, 114798, 1813, 4690, 7101, 1959, 8516, 57556, 1956, 9576, 1749, 1951, 1496, 5080, 5459, 5458, 5803, 5015, 8811, 4803, 2596, 5797, 1462, 23114, 6900, 1641, 6586, 7080, 3670, 9890, 658, 2637, 2302, 6387, 11023, 9037, 4009, 116443, 88	1289	368	14116	1.84503	0.0115253	0.000131721	0.00565476
GOTERM_BP_ALL	GO:0007610~behavior	74	4.59342	3.68452e-06	2912, 2919, 2916, 2641, 4852, 2917, 11255, 2741, 1103, 2911, 2897, 2898, 6414, 4761, 4929, 3235, 885, 3236, 5582, 130507, 7545, 773, 1137, 2902, 5179, 9353, 4889, 5923, 5071, 5649, 4886, 5697, 1232, 2668, 3950, 2255, 3689, 3952, 1140, 1813, 9607, 7101, 2358, 1959, 8516, 7042, 4988, 1501, 8811, 4803, 107, 83715, 10803, 1269, 2834, 7080, 10882, 4862, 5764, 5194, 7957, 9896, 2241, 793, 2693, 460, 63…	1289	469	14116	1.7279	0.0138564	0.000156766	0.00680648
GOTERM_BP_ALL	GO:0021510~spinal cord development	15	0.931099	4.3809e-06	773, 3670, 219409, 5629, 3226, 10215, 5081, 5649, 429, 89884, 84504, 4821, 401, 3236, 2128	1289	39	14116	4.21197	0.0164537	0.000184322	0.00809288
GOTERM_BP_ALL	GO:0032989~cellular component morphogenesis	65	4.03476	4.56129e-06	4897, 4929, 10487, 885, 3575, 6662, 773, 9637, 89780, 9355, 84944, 9353, 1385, 7314, 5649, 1943, 4747, 26257, 89884, 9480, 8633, 8829, 114798, 3915, 29842, 1813, 7101, 1959, 7471, 58, 57556, 1956, 1749, 1951, 9578, 1496, 5080, 5459, 5458, 7042, 5803, 5015, 10630, 2596, 5797, 1462, 23114, 6900, 265, 1641, 7080, 6586, 3670, 6275, 9890, 658, 5629, 2637, 2302, 9183, 27302, 6387, 11023, 9037, 4009	1289	397	14116	1.79301	0.0171253	0.000189802	0.00842608
GOTERM_BP_ALL	GO:0044057~regulation of system process	54	3.35196	4.89471e-06	240, 2741, 3625, 6870, 1103, 2911, 2897, 2898, 153, 2899, 2893, 7068, 7067, 885, 30819, 9145, 773, 2902, 4842, 7138, 4889, 5923, 2891, 5071, 7314, 4886, 2668, 3952, 1813, 9607, 1000, 6752, 1959, 10265, 1956, 9627, 30012, 10675, 7042, 1501, 4803, 4909, 815, 7425, 857, 796, 6331, 793, 2693, 27302, 4625, 6863, 10021, 4915	1289	309	14116	1.91379	0.0183656	0.000201461	0.009042
GOTERM_BP_ALL	GO:0009888~tissue development	96	5.95903	5.96094e-06	1474, 5950, 7291, 7026, 682, 5915, 3084, 6699, 1103, 7020, 4254, 3196, 3484, 3235, 4920, 7067, 9496, 3237, 3236, 249, 246, 4654, 6662, 4617, 89780, 3714, 9355, 2122, 2121, 9353, 3791, 6258, 80274, 25976, 2668, 9480, 2255, 3915, 29842, 54361, 4089, 1278, 256297, 5454, 58, 3212, 353500, 2071, 5083, 1029, 1749, 3169, 5081, 8092, 5080, 768, 7042, 7189, 6909, 2596, 3399, 3221, 3170, 265, 7080, 3227, 3…	1289	665	14116	1.58091	0.0223212	0.000242703	0.0110115
GOTERM_BP_ALL	GO:0009987~cellular process	1027	63.7492	6.24009e-06	54101, 5370, 6873, 29028, 63925, 79083, 3484, 3485, 533, 8737, 22900, 3486, 377677, 146956, 1825, 7350, 169522, 931, 23645, 3295, 63934, 3292, 540, 5359, 79618, 6877, 1813, 547, 79090, 549, 84085, 312, 25778, 313, 5352, 8038, 921, 10085, 1840, 2972, 79625, 140885, 22908, 22909, 5340, 6899, 22913, 22914, 80709, 80704, 8433, 528, 1836, 6489, 2968, 527, 85453, 51289, 50855, 7593, 225689, 27164, 3755…	1289	10541	14116	1.06696	0.0233543	0.000251365	0.0115272
GOTERM_BP_ALL	GO:0009891~positive regulation of biosynthetic process	99	6.14525	7.32581e-06	4208, 219409, 4520, 6873, 80381, 7942, 51085, 4821, 4929, 7068, 7067, 10138, 4617, 30812, 6688, 1385, 5455, 256297, 5454, 2071, 57057, 7042, 7189, 2972, 1649, 4801, 5966, 84722, 23522, 245806, 27005, 5156, 9421, 5629, 90, 8660, 27302, 429, 6899, 22914, 26747, 6672, 338917, 8433, 66037, 6657, 2056, 27022, 7026, 5915, 60529, 1045, 7391, 4254, 3235, 3236, 3239, 6664, 23034, 6662, 4654, 2902, 5074, 2…	1289	695	14116	1.55994	0.0273616	0.000291988	0.0135327
GOTERM_BP_ALL	GO:0010628~positive regulation of gene expression	86	5.3383	7.36946e-06	6657, 4208, 2056, 27022, 7026, 4520, 219409, 5915, 6873, 60529, 1045, 51085, 7942, 7391, 4821, 4929, 3235, 7068, 7067, 10138, 3236, 3239, 6664, 4654, 6662, 4617, 5601, 30812, 2902, 2122, 64783, 6688, 6258, 1385, 7314, 266743, 2668, 9480, 4089, 29883, 256297, 5455, 3589, 5454, 1959, 7471, 3605, 2071, 5083, 3169, 8092, 1786, 5080, 5458, 57057, 6047, 4801, 1649, 2972, 2128, 3170, 7080, 5966, 84722, …	1289	581	14116	1.62099	0.0275224	0.000290669	0.0136133
GOTERM_BP_ALL	GO:0045941~positive regulation of transcription	84	5.21415	7.52729e-06	6657, 4208, 2056, 27022, 7026, 4520, 219409, 5915, 6873, 60529, 1045, 51085, 7942, 7391, 4821, 4929, 3235, 7068, 7067, 10138, 3236, 3239, 6664, 4654, 6662, 4617, 30812, 2902, 2122, 64783, 6688, 6258, 1385, 7314, 266743, 2668, 9480, 4089, 29883, 256297, 5455, 3589, 5454, 1959, 7471, 3605, 2071, 5083, 3169, 8092, 5080, 5458, 57057, 6047, 4801, 1649, 2972, 2128, 3170, 7080, 5966, 84722, 4862, 3670, …	1289	564	14116	1.63102	0.0281035	0.000293832	0.0139048
GOTERM_BP_ALL	GO:0007631~feeding behavior	20	1.24146	8.41787e-06	2902, 2641, 5194, 4852, 2917, 11255, 4889, 4886, 5697, 2693, 8811, 3952, 885, 1813, 9607, 3061, 4915, 130507, 2834, 7080	1289	69	14116	3.17424	0.0313758	0.000325239	0.0155498
GOTERM_BP_ALL	GO:0035270~endocrine system development	20	1.24146	8.41787e-06	6657, 8854, 3670, 219409, 23440, 1385, 2692, 5080, 9247, 84504, 6899, 9480, 6531, 4821, 1813, 3232, 5122, 3170, 7080, 5454	1289	69	14116	3.17424	0.0313758	0.000325239	0.0155498
GOTERM_BP_ALL	GO:0045597~positive regulation of cell differentiation	43	2.66915	8.73405e-06	6657, 3084, 8929, 23440, 3169, 1749, 375567, 1045, 5080, 4897, 5458, 80381, 7042, 3984, 1030, 4254, 4803, 4821, 3486, 7068, 7520, 79006, 3237, 3170, 3575, 5601, 91653, 658, 9353, 90, 796, 4747, 79191, 463, 84504, 4830, 3952, 4089, 1813, 8536, 3232, 6910, 84525	1289	229	14116	2.05632	0.032535	0.000334045	0.0161339
GOTERM_BP_ALL	GO:0006350~transcription	247	15.3321	8.7637e-06	4208, 7494, 51575, 3720, 4520, 146050, 5733, 6873, 29028, 63925, 132660, 146434, 51085, 7068, 7067, 22803, 167826, 6617, 7741, 63934, 55659, 81851, 165631, 79618, 6877, 401, 163255, 7730, 9987, 84498, 1840, 7627, 56751, 2972, 9994, 23522, 5629, 30062, 10215, 2302, 429, 6899, 80709, 8433, 2968, 27022, 7593, 5915, 27164, 55885, 653121, 7391, 10655, 4761, 4762, 3235, 3234, 9496, 3237, 55502, 3236, 3…	1289	2101	14116	1.28745	0.0326436	0.000331828	0.0161886
GOTERM_BP_ALL	GO:0010557~positive regulation of macromolecule biosynthetic process	94	5.83489	8.95219e-06	6657, 4208, 2056, 27022, 7026, 4520, 219409, 5915, 6873, 60529, 1045, 80381, 51085, 7942, 7391, 4254, 4821, 4929, 3235, 7068, 7067, 10138, 3236, 3239, 6664, 23034, 4654, 6662, 4617, 30812, 5074, 2902, 2122, 64783, 6258, 6688, 1385, 7314, 266743, 2668, 9480, 4089, 29883, 256297, 5455, 3589, 5454, 1959, 7471, 3605, 2071, 5083, 3169, 8092, 5080, 5458, 7189, 7042, 57057, 6047, 4801, 1649, 2972, 2128,…	1289	654	14116	1.57401	0.0333339	0.000335608	0.0165368
GOTERM_BP_ALL	GO:0031328~positive regulation of cellular biosynthetic process	97	6.0211	1.18182e-05	4208, 219409, 4520, 6873, 80381, 7942, 51085, 4821, 4929, 7068, 7067, 10138, 4617, 30812, 6688, 1385, 5455, 256297, 5454, 2071, 57057, 7189, 2972, 1649, 4801, 5966, 84722, 23522, 245806, 27005, 5156, 9421, 5629, 90, 8660, 27302, 429, 6899, 22914, 26747, 6672, 338917, 8433, 66037, 6657, 2056, 27022, 7026, 5915, 60529, 1045, 7391, 4254, 3235, 3236, 3239, 6664, 23034, 6662, 4654, 2902, 5074, 2122, 6…	1289	685	14116	1.55074	0.0437689	0.000438685	0.0218304
GOTERM_BP_ALL	GO:0045761~regulation of adenylate cyclase activity	24	1.48976	1.2662e-05	6752, 2912, 112, 2916, 111, 2917, 11255, 799, 796, 1903, 2692, 3363, 4886, 153, 4988, 3973, 8811, 108, 10487, 2587, 107, 1813, 4915, 4883	1289	96	14116	2.73778	0.0468197	0.000465437	0.0233889
GOTERM_BP_ALL	GO:0048736~appendage development	25	1.55183	1.36928e-05	7291, 7026, 2702, 5915, 1749, 60529, 8092, 1311, 23405, 3235, 9496, 3237, 3236, 3239, 3238, 4488, 3227, 8854, 658, 3205, 2122, 3226, 30062, 2255, 6910	1289	103	14116	2.65804	0.0505334	0.00049848	0.0252927
GOTERM_BP_ALL	GO:0060173~limb development	25	1.55183	1.36928e-05	7291, 7026, 2702, 5915, 1749, 60529, 8092, 1311, 23405, 3235, 9496, 3237, 3236, 3239, 3238, 4488, 3227, 8854, 658, 3205, 2122, 3226, 30062, 2255, 6910	1289	103	14116	2.65804	0.0505334	0.00049848	0.0252927
GOTERM_BP_ALL	GO:0051173~positive regulation of nitrogen compound metabolic process	92	5.71074	1.44213e-05	6657, 4208, 2056, 27022, 7026, 4520, 219409, 5915, 6873, 60529, 1045, 51085, 7942, 7391, 4254, 4821, 4929, 3235, 7068, 7067, 10138, 3236, 5582, 3239, 6664, 4654, 6662, 4617, 30812, 2902, 2122, 64783, 6258, 6688, 1385, 7314, 266743, 2668, 9480, 4089, 3043, 29883, 256297, 5455, 3589, 5454, 1959, 7471, 1956, 3605, 2071, 5083, 3169, 8092, 5080, 5458, 57057, 6047, 4801, 1649, 2972, 2128, 3170, 7080, 5…	1289	644	14116	1.56445	0.0531494	0.000519997	0.0266383
GOTERM_BP_ALL	GO:0050794~regulation of cellular process	695	43.1409	1.54218e-05	7494, 7205, 90134, 146050, 29127, 8887, 23515, 6873, 29028, 63925, 132660, 1311, 6870, 27063, 146434, 153, 3484, 3485, 8737, 22900, 3486, 22803, 85329, 222546, 8874, 931, 6786, 23645, 63934, 165631, 55364, 2849, 2848, 79618, 6877, 387496, 401, 2845, 1813, 8412, 7204, 6752, 6753, 6750, 347736, 6751, 826, 10875, 341116, 921, 25771, 57221, 148252, 10085, 1840, 2972, 51195, 3399, 6474, 2830, 2831, 85…	1289	6819	14116	1.11615	0.0567301	0.000550819	0.0284861
GOTERM_BP_ALL	GO:0031644~regulation of neurological system process	32	1.98634	1.73805e-05	1959, 1956, 9627, 2741, 1103, 2911, 10675, 2897, 2898, 2899, 2893, 1501, 4803, 885, 4909, 9145, 2902, 773, 815, 5923, 2891, 4889, 7425, 5071, 7314, 793, 2668, 6863, 1813, 9607, 4915, 1000	1289	153	14116	2.29043	0.0637012	0.000614957	0.0321035
GOTERM_BP_ALL	GO:0045665~negative regulation of neuron differentiation	13	0.806952	1.8245e-05	6657, 3670, 7101, 8929, 30012, 5080, 79191, 4821, 1840, 3400, 4009, 3170, 259266	1289	33	14116	4.31408	0.0667614	0.000639558	0.0337
GOTERM_BP_ALL	GO:0051674~localization of cell	52	3.22781	1.8366e-05	7291, 6656, 7026, 8929, 4897, 4254, 4929, 10487, 885, 9353, 8874, 3791, 5649, 7412, 6404, 2668, 3689, 8829, 3915, 1813, 5455, 1000, 5454, 4690, 7101, 7471, 30012, 7472, 5080, 1496, 14, 55567, 7042, 56751, 1462, 6900, 4323, 7080, 1641, 3670, 5194, 90, 2637, 796, 10512, 2302, 460, 6387, 11023, 429, 6899, 83992	1289	307	14116	1.85491	0.0671889	0.000637893	0.0339234
GOTERM_BP_ALL	GO:0048870~cell motility	52	3.22781	1.8366e-05	7291, 6656, 7026, 8929, 4897, 4254, 4929, 10487, 885, 9353, 8874, 3791, 5649, 7412, 6404, 2668, 3689, 8829, 3915, 1813, 5455, 1000, 5454, 4690, 7101, 7471, 30012, 7472, 5080, 1496, 14, 55567, 7042, 56751, 1462, 6900, 4323, 7080, 1641, 3670, 5194, 90, 2637, 796, 10512, 2302, 460, 6387, 11023, 429, 6899, 83992	1289	307	14116	1.85491	0.0671889	0.000637893	0.0339234
GOTERM_BP_ALL	GO:0051969~regulation of transmission of nerve impulse	31	1.92427	2.0412e-05	1959, 1956, 9627, 2741, 1103, 2911, 10675, 2897, 2898, 2899, 2893, 1501, 4803, 4909, 9145, 2902, 773, 815, 5923, 2891, 4889, 7425, 5071, 7314, 793, 2668, 6863, 1813, 9607, 4915, 1000	1289	147	14116	2.30942	0.0743889	0.000702491	0.037702
GOTERM_BP_ALL	GO:0045935~positive regulation of nucleobase, nucleoside, nucleotide and nucleic acid metabolic process	89	5.52452	2.15977e-05	6657, 4208, 2056, 27022, 7026, 4520, 219409, 5915, 6873, 60529, 1045, 51085, 7942, 7391, 4254, 4821, 4929, 3235, 7068, 7067, 10138, 3236, 5582, 3239, 6664, 4654, 6662, 4617, 30812, 2902, 2122, 64783, 6688, 6258, 1385, 7314, 266743, 2668, 9480, 4089, 29883, 256297, 5455, 3589, 5454, 1959, 7471, 3605, 2071, 5083, 3169, 8092, 5080, 5458, 57057, 6047, 4801, 1649, 2972, 2128, 3170, 7080, 5966, 84722, …	1289	624	14116	1.56194	0.0785357	0.000736587	0.0398915
GOTERM_BP_ALL	GO:0031279~regulation of cyclase activity	24	1.48976	2.16378e-05	6752, 2912, 112, 2916, 111, 2917, 11255, 799, 796, 1903, 2692, 3363, 4886, 153, 4988, 3973, 8811, 108, 10487, 2587, 107, 1813, 4915, 4883	1289	99	14116	2.65482	0.0786758	0.000731369	0.0399657
GOTERM_BP_ALL	GO:0033555~multicellular organismal response to stress	14	0.869025	2.42141e-05	2897, 8989, 153, 2898, 773, 5179, 4761, 6863, 6530, 4842, 2917, 885, 796, 5649	1289	39	14116	3.93117	0.0876211	0.000811174	0.0447231
GOTERM_BP_ALL	GO:0051094~positive regulation of developmental process	48	2.97952	2.43446e-05	6657, 3084, 8929, 23440, 3169, 1749, 1045, 375567, 5080, 4897, 5458, 80381, 7042, 3984, 1030, 4254, 4803, 4821, 3486, 7068, 7520, 79006, 3237, 3170, 265, 3575, 4654, 5601, 91653, 658, 9353, 5629, 90, 796, 4747, 79191, 27302, 463, 27329, 84504, 4830, 3952, 1813, 4089, 8536, 3232, 6910, 84525	1289	278	14116	1.89084	0.0880719	0.000808393	0.0449641
GOTERM_BP_ALL	GO:0001763~morphogenesis of a branching structure	20	1.24146	2.50682e-05	10253, 90, 2637, 3791, 10672, 3169, 4824, 57057, 6387, 1501, 2255, 8829, 9037, 23405, 1813, 4089, 3237, 3239, 3170, 4323	1289	74	14116	2.95976	0.0905673	0.000825175	0.0463002
GOTERM_BP_ALL	GO:0050789~regulation of biological process	719	44.6307	2.63427e-05	7494, 7205, 90134, 146050, 29127, 8887, 23515, 6873, 29028, 63925, 132660, 1311, 6870, 27063, 146434, 153, 3484, 3485, 8737, 22900, 59341, 3486, 22803, 85329, 222546, 8874, 6786, 931, 23645, 63934, 346, 165631, 55364, 2849, 2848, 79618, 6877, 387496, 401, 2845, 1813, 8412, 7204, 6752, 6753, 6750, 347736, 6751, 826, 10875, 341116, 313, 921, 25771, 57221, 148252, 10085, 1840, 919, 2972, 51195, 3399…	1289	7106	14116	1.10806	0.0949464	0.00085964	0.0486537
GOTERM_BP_ALL	GO:0065007~biological regulation	753	46.7412	2.8525e-05	7494, 7205, 90134, 146050, 29127, 8887, 23515, 6873, 29028, 63925, 132660, 1311, 6870, 27063, 146434, 153, 3484, 3485, 8737, 22900, 59341, 3486, 22803, 85329, 222546, 8874, 6786, 931, 23645, 3292, 63934, 346, 540, 5359, 165631, 55364, 2849, 2848, 79618, 6877, 387496, 401, 2845, 1813, 8412, 7204, 6752, 6753, 6750, 347736, 6751, 57369, 826, 10875, 341116, 313, 921, 25771, 57221, 148252, 10085, 1840…	1289	7484	14116	1.10184	0.102395	0.00092287	0.0526833
GOTERM_BP_ALL	GO:0030817~regulation of cAMP biosynthetic process	24	1.48976	3.0464e-05	6752, 2912, 112, 2916, 111, 2917, 11255, 799, 796, 1903, 2692, 3363, 4886, 153, 4988, 3973, 8811, 108, 10487, 2587, 107, 1813, 4915, 4883	1289	101	14116	2.60225	0.108963	0.000977224	0.0562635
GOTERM_BP_ALL	GO:0051339~regulation of lyase activity	24	1.48976	3.0464e-05	6752, 2912, 112, 2916, 111, 2917, 11255, 799, 796, 1903, 2692, 3363, 4886, 153, 4988, 3973, 8811, 108, 10487, 2587, 107, 1813, 4915, 4883	1289	101	14116	2.60225	0.108963	0.000977224	0.0562635
GOTERM_BP_ALL	GO:0000122~negative regulation of transcription from RNA polymerase II promoter	46	2.85537	3.54131e-05	6657, 4208, 7291, 8531, 7730, 7101, 27022, 7026, 3720, 4188, 1745, 5915, 3169, 8092, 1045, 1786, 5458, 6909, 51085, 3399, 3234, 7080, 8403, 5074, 2551, 5079, 4194, 9421, 84944, 5629, 64783, 6688, 10215, 2302, 4999, 463, 9705, 11023, 84504, 6304, 6672, 29842, 3065, 5455, 84525, 7554	1289	266	14116	1.8938	0.125508	0.00112635	0.0654011
GOTERM_BP_ALL	GO:0019932~second-messenger-mediated signaling	42	2.60708	3.76921e-05	6752, 2915, 6753, 6751, 112, 4852, 1956, 2916, 11255, 111, 5733, 2767, 3363, 2911, 153, 4988, 10381, 8811, 108, 8362, 107, 8527, 1979, 1269, 4829, 4883, 799, 796, 1903, 2692, 4886, 1232, 5290, 4544, 3973, 7052, 7433, 2587, 2535, 1813, 5297, 51289	1289	235	14116	1.95722	0.133023	0.00118881	0.0696086
GOTERM_BP_ALL	GO:0030814~regulation of cAMP metabolic process	24	1.48976	4.24016e-05	6752, 2912, 112, 2916, 111, 2917, 11255, 799, 796, 1903, 2692, 3363, 4886, 153, 4988, 3973, 8811, 108, 10487, 2587, 107, 1813, 4915, 4883	1289	103	14116	2.55172	0.148349	0.00132621	0.0783027
GOTERM_BP_ALL	GO:0021537~telencephalon development	18	1.11732	5.13055e-05	6657, 2902, 89780, 7101, 9355, 1745, 5194, 27164, 5080, 5649, 1943, 429, 3400, 1813, 4009, 5455, 7080, 5454	1289	65	14116	3.03262	0.176588	0.00159135	0.0947383
GOTERM_BP_ALL	GO:0048754~branching morphogenesis of a tube	18	1.11732	5.13055e-05	10253, 90, 2637, 3791, 10672, 3169, 4824, 57057, 6387, 2255, 8829, 9037, 23405, 4089, 3237, 3239, 3170, 4323	1289	65	14116	3.03262	0.176588	0.00159135	0.0947383
GOTERM_BP_ALL	GO:0048646~anatomical structure formation involved in morphogenesis	56	3.4761	5.13583e-05	6657, 5950, 7291, 27022, 1045, 6422, 7020, 4756, 4824, 3196, 23405, 4920, 9496, 4617, 773, 4313, 89780, 4842, 9353, 3791, 2255, 8829, 54361, 64321, 1959, 58, 10672, 1749, 8092, 8038, 14, 7189, 7042, 57057, 5797, 3170, 7082, 4323, 7080, 57142, 9421, 6278, 5629, 90, 2637, 27302, 6387, 6899, 6862, 9037, 3975, 5100, 9620, 9464, 84525, 85416	1289	352	14116	1.74222	0.176753	0.00158004	0.0948357
GOTERM_BP_ALL	GO:0006811~ion transport	103	6.39354	5.85925e-05	90134, 29127, 1317, 5733, 2741, 79689, 533, 59341, 7350, 30819, 1184, 1080, 6786, 169522, 51090, 479, 540, 4891, 80036, 1813, 6555, 6550, 3747, 3749, 3748, 9196, 201780, 4948, 27012, 57419, 9424, 815, 3736, 3739, 291, 28232, 284129, 10021, 7109, 1836, 528, 527, 10599, 781, 6261, 4852, 3782, 6324, 3781, 2897, 2898, 2899, 3777, 2893, 2895, 9497, 2902, 1137, 773, 57835, 79751, 776, 170850, 7780, 778…	1289	768	14116	1.46871	0.199002	0.00178789	0.108187
GOTERM_BP_ALL	GO:0019233~sensory perception of pain	12	0.744879	7.42975e-05	8989, 1137, 2902, 5179, 64111, 6863, 4803, 2063, 796, 3375, 56925, 4886	1289	32	14116	4.10667	0.245255	0.00224847	0.137167
GOTERM_BP_ALL	GO:0050804~regulation of synaptic transmission	28	1.73805	8.56082e-05	1959, 1956, 9627, 1103, 2911, 10675, 2897, 2898, 2899, 1501, 2893, 4803, 4909, 9145, 2902, 773, 815, 5923, 2891, 4889, 7425, 5071, 7314, 793, 2668, 6863, 1813, 4915	1289	136	14116	2.25464	0.276903	0.00256981	0.158033
GOTERM_BP_ALL	GO:0009792~embryonic development ending in birth or egg hatching	53	3.28988	8.9619e-05	5950, 7291, 8531, 27022, 60529, 1045, 6422, 7020, 4824, 7942, 23463, 3235, 4920, 3236, 4617, 30812, 3201, 89780, 3205, 2122, 4643, 7471, 3217, 3212, 1745, 10672, 8092, 5081, 5080, 7189, 2128, 3170, 7082, 8854, 7014, 2551, 5156, 9421, 5629, 90, 2637, 1301, 8085, 6899, 6862, 10021, 5100, 3233, 3232, 9620, 9464, 84525, 85416	1289	334	14116	1.73775	0.287804	0.00266889	0.165431
GOTERM_BP_ALL	GO:0007423~sensory organ development	40	2.48293	9.90801e-05	6657, 5950, 7101, 7471, 6656, 8516, 10265, 5915, 1956, 1749, 10194, 5459, 5080, 5458, 7042, 1687, 10586, 27319, 4762, 25861, 5797, 7545, 8854, 3714, 89780, 658, 10253, 5156, 9935, 5629, 30062, 2637, 1301, 11023, 429, 6899, 2255, 338917, 4915, 256297	1289	229	14116	1.91286	0.312872	0.00292723	0.18288
GOTERM_BP_ALL	GO:0019933~cAMP-mediated signaling	22	1.36561	0.000105074	6752, 112, 2916, 111, 5733, 799, 1903, 2692, 3363, 4886, 1232, 153, 4988, 3973, 7052, 8811, 108, 2587, 107, 1813, 1979, 4883	1289	95	14116	2.53605	0.328295	0.00308002	0.193933
GOTERM_BP_ALL	GO:0006813~potassium ion transport	31	1.92427	0.000106924	90134, 89822, 3747, 3782, 3781, 3749, 3748, 3760, 386617, 3751, 3777, 3752, 9196, 3755, 27012, 30819, 57419, 9424, 3736, 169522, 170850, 3739, 6833, 479, 131096, 3763, 3764, 348980, 3766, 10021, 56660	1289	160	14116	2.12178	0.332985	0.0031101	0.197345
GOTERM_BP_ALL	GO:0030808~regulation of nucleotide biosynthetic process	24	1.48976	0.000124114	6752, 2912, 112, 2916, 111, 2917, 11255, 799, 796, 1903, 2692, 3363, 4886, 153, 4988, 3973, 8811, 108, 10487, 2587, 107, 1813, 4915, 4883	1289	110	14116	2.38934	0.375028	0.00358173	0.229037
GOTERM_BP_ALL	GO:0030802~regulation of cyclic nucleotide biosynthetic process	24	1.48976	0.000124114	6752, 2912, 112, 2916, 111, 2917, 11255, 799, 796, 1903, 2692, 3363, 4886, 153, 4988, 3973, 8811, 108, 10487, 2587, 107, 1813, 4915, 4883	1289	110	14116	2.38934	0.375028	0.00358173	0.229037
GOTERM_BP_ALL	GO:0045596~negative regulation of cell differentiation	38	2.35878	0.000130811	6657, 7291, 7101, 1745, 8929, 30012, 1045, 5080, 79727, 1840, 4821, 3196, 8362, 23405, 3170, 6662, 259266, 3670, 57142, 9935, 64783, 796, 857, 3375, 2302, 79191, 463, 11023, 84504, 2255, 4830, 8829, 54361, 3065, 3400, 4009, 9607, 84525	1289	216	14116	1.92659	0.390682	0.00374611	0.241382
GOTERM_BP_ALL	GO:0048762~mesenchymal cell differentiation	15	0.931099	0.000132304	6275, 8854, 3670, 3084, 90, 2637, 8092, 10512, 7042, 2668, 6899, 4254, 9464, 265, 6662	1289	51	14116	3.22092	0.394117	0.00376034	0.244133
GOTERM_BP_ALL	GO:0014031~mesenchymal cell development	15	0.931099	0.000132304	6275, 8854, 3670, 3084, 90, 2637, 8092, 10512, 7042, 2668, 6899, 4254, 9464, 265, 6662	1289	51	14116	3.22092	0.394117	0.00376034	0.244133
GOTERM_BP_ALL	GO:0043009~chordate embryonic development	52	3.22781	0.00013622	5950, 7291, 8531, 27022, 60529, 1045, 6422, 7020, 4824, 7942, 23463, 3235, 4920, 3236, 4617, 30812, 3201, 89780, 3205, 2122, 4643, 7471, 3217, 3212, 1745, 10672, 8092, 5081, 5080, 7189, 3170, 7082, 8854, 7014, 2551, 5156, 9421, 5629, 90, 2637, 1301, 8085, 6899, 6862, 10021, 5100, 3233, 3232, 9620, 9464, 84525, 85416	1289	331	14116	1.72042	0.403037	0.00384259	0.25135
GOTERM_BP_ALL	GO:0051966~regulation of synaptic transmission, glutamatergic	9	0.558659	0.000141913	2897, 2898, 2899, 2893, 1956, 2891, 1813, 4915, 2911	1289	19	14116	5.18737	0.41577	0.00397328	0.261841
GOTERM_BP_ALL	GO:0021543~pallium development	14	0.869025	0.000165709	6657, 2902, 89780, 7101, 1745, 5194, 5080, 5649, 429, 3400, 4009, 5455, 7080, 5454	1289	46	14116	3.33295	0.466125	0.00460402	0.305685
GOTERM_BP_ALL	GO:0060485~mesenchyme development	15	0.931099	0.000166027	6275, 8854, 3670, 3084, 90, 2637, 8092, 10512, 7042, 2668, 6899, 4254, 9464, 265, 6662	1289	52	14116	3.15898	0.466767	0.00457924	0.30627
GOTERM_BP_ALL	GO:0051093~negative regulation of developmental process	43	2.66915	0.000168663	6657, 7291, 5950, 7101, 1745, 8929, 30012, 1045, 5080, 79727, 1840, 4821, 3196, 8362, 23405, 5797, 3170, 6662, 259266, 3670, 57142, 9935, 64783, 799, 796, 857, 3375, 2302, 5340, 79191, 463, 11023, 84504, 2255, 4830, 8829, 54361, 3065, 3400, 4009, 9607, 6910, 84525	1289	259	14116	1.81814	0.472065	0.00461815	0.311126
GOTERM_BP_ALL	GO:0021872~generation of neurons in the forebrain	8	0.496586	0.000172722	6657, 89780, 6656, 1745, 23440, 5080, 7080, 259266	1289	15	14116	5.8406	0.48012	0.0046951	0.318603
GOTERM_BP_ALL	GO:0060042~retina morphogenesis in camera-type eye	8	0.496586	0.000172722	6657, 5950, 27319, 10265, 5629, 5797, 338917, 256297	1289	15	14116	5.8406	0.48012	0.0046951	0.318603
GOTERM_BP_ALL	GO:0021517~ventral spinal cord development	8	0.496586	0.000172722	3670, 773, 84504, 89884, 3226, 401, 3236, 2128	1289	15	14116	5.8406	0.48012	0.0046951	0.318603
GOTERM_BP_ALL	GO:0048665~neuron fate specification	8	0.496586	0.000172722	84504, 4821, 3226, 3169, 30012, 3236, 2128, 3170	1289	15	14116	5.8406	0.48012	0.0046951	0.318603
GOTERM_BP_ALL	GO:0007188~G-protein signaling, coupled to cAMP nucleotide second messenger	20	1.24146	0.000189036	6752, 112, 2916, 111, 5733, 799, 1903, 2692, 3363, 4886, 1232, 153, 4988, 3973, 8811, 108, 2587, 107, 1813, 4883	1289	85	14116	2.57674	0.511271	0.00510086	0.348645
GOTERM_BP_ALL	GO:0030799~regulation of cyclic nucleotide metabolic process	24	1.48976	0.000189639	6752, 2912, 112, 2916, 111, 2917, 11255, 799, 796, 1903, 2692, 3363, 4886, 153, 4988, 3973, 8811, 108, 10487, 2587, 107, 1813, 4915, 4883	1289	113	14116	2.3259	0.512386	0.00508088	0.349755
GOTERM_BP_ALL	GO:0035107~appendage morphogenesis	22	1.36561	0.000194792	3227, 7291, 8854, 658, 3205, 2702, 5915, 2122, 3226, 60529, 1749, 8092, 2255, 23405, 3235, 9496, 3237, 3236, 3239, 6910, 3238, 4488	1289	99	14116	2.43358	0.521811	0.00518194	0.359242
GOTERM_BP_ALL	GO:0035108~limb morphogenesis	22	1.36561	0.000194792	3227, 7291, 8854, 658, 3205, 2702, 5915, 2122, 3226, 60529, 1749, 8092, 2255, 23405, 3235, 9496, 3237, 3236, 3239, 6910, 3238, 4488	1289	99	14116	2.43358	0.521811	0.00518194	0.359242
GOTERM_BP_ALL	GO:0048839~inner ear development	19	1.17939	0.000214433	6657, 89780, 3714, 8516, 7471, 10253, 5156, 9935, 5629, 2637, 1301, 1749, 5459, 1687, 6899, 2255, 4762, 25861, 7545	1289	79	14116	2.63381	0.556095	0.00566323	0.395397
GOTERM_BP_ALL	GO:0030534~adult behavior	20	1.24146	0.000222235	1137, 773, 2902, 2912, 4852, 2917, 2741, 5071, 1103, 2693, 2897, 2668, 4803, 4929, 3952, 1140, 3235, 1813, 9607, 3236	1289	86	14116	2.54677	0.569022	0.00582807	0.409756
GOTERM_BP_ALL	GO:0048585~negative regulation of response to stimulus	22	1.36561	0.000225752	2902, 55075, 11213, 313, 1496, 2302, 2693, 80381, 2888, 7042, 6531, 3952, 2895, 885, 5770, 1813, 9607, 9479, 4907, 116443, 3575, 9466	1289	100	14116	2.40925	0.574726	0.00587935	0.416229
GOTERM_BP_ALL	GO:0007215~glutamate signaling pathway	10	0.620732	0.000225788	2897, 2898, 2915, 2902, 2899, 6751, 2893, 2916, 2895, 116443	1289	25	14116	4.38045	0.574783	0.00584011	0.416294
GOTERM_BP_ALL	GO:0032101~regulation of response to external stimulus	30	1.8622	0.000227226	2167, 4852, 313, 1496, 80381, 7391, 10630, 2895, 885, 4907, 4654, 2902, 55075, 9353, 4889, 3791, 857, 2693, 5340, 6387, 9180, 7052, 2255, 6531, 6863, 3952, 1813, 9607, 116443, 84525	1289	159	14116	2.06625	0.577093	0.00583734	0.41894
GOTERM_BP_ALL	GO:0060541~respiratory system development	23	1.42768	0.000256102	6657, 5950, 8854, 1080, 10253, 5156, 5629, 3791, 3169, 7472, 64399, 26257, 429, 10630, 2255, 23405, 9496, 6910, 3170, 83992, 84525, 4323, 7080	1289	108	14116	2.33218	0.620911	0.00653251	0.47206
GOTERM_BP_ALL	GO:0030326~embryonic limb morphogenesis	20	1.24146	0.000260424	3227, 7291, 8854, 3205, 2702, 5915, 2122, 3226, 60529, 1749, 8092, 23405, 3235, 9496, 3237, 3236, 3239, 6910, 3238, 4488	1289	87	14116	2.5175	0.627066	0.00659796	0.480008
GOTERM_BP_ALL	GO:0035113~embryonic appendage morphogenesis	20	1.24146	0.000260424	3227, 7291, 8854, 3205, 2702, 5915, 2122, 3226, 60529, 1749, 8092, 23405, 3235, 9496, 3237, 3236, 3239, 6910, 3238, 4488	1289	87	14116	2.5175	0.627066	0.00659796	0.480008
GOTERM_BP_ALL	GO:0009893~positive regulation of metabolic process	116	7.2005	0.000271948	4208, 4520, 219409, 6873, 80381, 51085, 7942, 153, 4821, 4929, 7068, 885, 7067, 10138, 4617, 30812, 6688, 1385, 27329, 256297, 5455, 5454, 2071, 1786, 7042, 7189, 57057, 378884, 2972, 1649, 4801, 5966, 84722, 23522, 9421, 27005, 5156, 245806, 5629, 90, 8660, 27302, 429, 6899, 22914, 6672, 26747, 10188, 338917, 8433, 66037, 896, 6657, 2056, 27022, 225689, 7026, 5915, 60529, 1045, 5684, 7391, 4254,…	1289	921	14116	1.37929	0.642995	0.00684318	0.501198
GOTERM_BP_ALL	GO:0008347~glial cell migration	6	0.372439	0.000277798	7042, 7101, 9353, 8874, 1462, 4323	1289	8	14116	8.21334	0.650819	0.00694377	0.511954
GOTERM_BP_ALL	GO:0001964~startle response	8	0.496586	0.000282937	2902, 6531, 2895, 2741, 1813, 1496, 5071, 116443	1289	16	14116	5.47556	0.657552	0.00702544	0.521402
GOTERM_BP_ALL	GO:0006140~regulation of nucleotide metabolic process	24	1.48976	0.000284038	6752, 2912, 112, 2916, 111, 2917, 11255, 799, 796, 1903, 2692, 3363, 4886, 153, 4988, 3973, 8811, 108, 10487, 2587, 107, 1813, 4915, 4883	1289	116	14116	2.26575	0.658977	0.00700675	0.523426
GOTERM_BP_ALL	GO:0007194~negative regulation of adenylate cyclase activity	15	0.931099	0.000315207	6752, 2912, 112, 2916, 2917, 111, 11255, 1903, 4886, 4988, 108, 107, 2587, 1813, 4883	1289	55	14116	2.98667	0.696956	0.00772249	0.580707
GOTERM_BP_ALL	GO:0051350~negative regulation of lyase activity	15	0.931099	0.000315207	6752, 2912, 112, 2916, 2917, 111, 11255, 1903, 4886, 4988, 108, 107, 2587, 1813, 4883	1289	55	14116	2.98667	0.696956	0.00772249	0.580707
GOTERM_BP_ALL	GO:0007190~activation of adenylate cyclase activity	15	0.931099	0.000315207	112, 111, 799, 796, 2692, 3363, 153, 4988, 3973, 8811, 108, 107, 2587, 10487, 4915	1289	55	14116	2.98667	0.696956	0.00772249	0.580707
GOTERM_BP_ALL	GO:0031280~negative regulation of cyclase activity	15	0.931099	0.000315207	6752, 2912, 112, 2916, 2917, 111, 11255, 1903, 4886, 4988, 108, 107, 2587, 1813, 4883	1289	55	14116	2.98667	0.696956	0.00772249	0.580707
GOTERM_BP_ALL	GO:0007223~Wnt receptor signaling pathway, calcium modulating pathway	9	0.558659	0.00032366	7484, 89780, 7471, 80326, 54361, 2535, 4920, 7472, 7475	1289	21	14116	4.69334	0.706506	0.00787784	0.596235
GOTERM_BP_ALL	GO:0030001~metal ion transport	66	4.09683	0.000325726	781, 6261, 90134, 4852, 1317, 6324, 3782, 3781, 79689, 3777, 59341, 9497, 30819, 773, 1137, 2902, 57835, 776, 170850, 6786, 169522, 7780, 7781, 6833, 479, 540, 4891, 55800, 80036, 1813, 6555, 6550, 8989, 3747, 89822, 3749, 3748, 3760, 386617, 3751, 3752, 9196, 201780, 3755, 27012, 10568, 4057, 259232, 57419, 9424, 815, 3736, 6330, 857, 3739, 6331, 131096, 3763, 3764, 348980, 3766, 2495, 10021, 71…	1289	465	14116	1.55435	0.708794	0.0078773	0.60003
GOTERM_BP_ALL	GO:0031325~positive regulation of cellular metabolic process	111	6.89013	0.000346773	4208, 4520, 219409, 6873, 80381, 51085, 7942, 4821, 4929, 7068, 885, 7067, 10138, 4617, 30812, 6688, 1385, 256297, 5455, 5454, 2071, 1786, 7189, 57057, 378884, 2972, 1649, 4801, 5966, 84722, 23522, 9421, 245806, 27005, 5156, 5629, 90, 8660, 27302, 429, 6899, 22914, 6672, 26747, 10188, 338917, 8433, 66037, 896, 6657, 2056, 27022, 225689, 7026, 5915, 60529, 1045, 5684, 7391, 4254, 3235, 3236, 5582,…	1289	880	14116	1.38134	0.731111	0.00833106	0.638683
GOTERM_BP_ALL	GO:0065008~regulation of biological quality	172	10.6766	0.000357711	5950, 3084, 5733, 10699, 23515, 2741, 9247, 1103, 6870, 153, 51085, 3484, 59341, 5947, 22803, 885, 8527, 9145, 64121, 1080, 4194, 51090, 1902, 3292, 1385, 1903, 346, 5649, 1586, 4886, 479, 540, 27329, 4891, 5359, 3689, 5837, 9538, 1813, 2162, 1491, 1278, 6550, 4690, 5454, 64321, 347736, 57369, 9368, 2167, 4188, 10672, 2767, 9227, 23293, 7042, 20, 1501, 4803, 1649, 10803, 7520, 2830, 29974, 2834, …	1289	1469	14116	1.28223	0.742025	0.00853862	0.658766
GOTERM_BP_ALL	GO:0045762~positive regulation of adenylate cyclase activity	15	0.931099	0.000385488	112, 111, 799, 796, 2692, 3363, 153, 4988, 3973, 8811, 108, 107, 2587, 10487, 4915	1289	56	14116	2.93334	0.767793	0.00914115	0.709749
GOTERM_BP_ALL	GO:0042472~inner ear morphogenesis	15	0.931099	0.000385488	6657, 89780, 8516, 7471, 10253, 9935, 5629, 2637, 1749, 1301, 5459, 6899, 2255, 4762, 7545	1289	56	14116	2.93334	0.767793	0.00914115	0.709749
GOTERM_BP_ALL	GO:0032102~negative regulation of response to external stimulus	14	0.869025	0.000409492	2902, 55075, 313, 1496, 80381, 2693, 6531, 2895, 3952, 885, 1813, 9607, 4907, 116443	1289	50	14116	3.06631	0.787977	0.0096473	0.753786
GOTERM_BP_ALL	GO:0048705~skeletal system morphogenesis	23	1.42768	0.000437307	3201, 4313, 3217, 658, 5156, 3212, 1301, 60529, 8092, 25976, 7020, 6899, 3235, 3234, 4920, 7067, 9496, 3233, 3237, 3236, 3232, 4617, 6662	1289	112	14116	2.24889	0.809183	0.0102357	0.804792
GOTERM_BP_ALL	GO:0010604~positive regulation of macromolecule metabolic process	108	6.70391	0.000438392	4208, 4520, 219409, 6873, 80381, 51085, 7942, 4821, 4929, 7068, 885, 7067, 10138, 4617, 30812, 6688, 1385, 256297, 5455, 5454, 2071, 1786, 7042, 7189, 57057, 378884, 2972, 1649, 4801, 5966, 84722, 23522, 9421, 245806, 27005, 5156, 5629, 90, 8660, 27302, 429, 6899, 26747, 6672, 10188, 338917, 8433, 66037, 896, 6657, 2056, 27022, 225689, 7026, 5915, 60529, 1045, 5684, 7391, 4254, 3235, 3236, 5582, …	1289	857	14116	1.38007	0.809967	0.010198	0.806782
GOTERM_BP_ALL	GO:0031327~negative regulation of cellular biosynthetic process	76	4.71757	0.000461228	6657, 4208, 7291, 8531, 27022, 225689, 7026, 3720, 5915, 3084, 2917, 1045, 3625, 80381, 51085, 7068, 3234, 7067, 1979, 10138, 6662, 5074, 773, 5079, 4194, 84944, 64783, 9208, 6688, 9541, 55806, 9705, 84504, 54962, 6304, 29842, 3400, 4089, 5455, 7554, 7572, 64750, 7101, 7730, 2167, 4188, 1745, 3169, 8092, 1786, 5458, 57057, 6909, 3399, 8891, 7080, 8403, 2551, 7014, 23522, 9421, 83439, 5629, 857, 1…	1289	561	14116	1.48357	0.825717	0.010661	0.848637
GOTERM_BP_ALL	GO:0031281~positive regulation of cyclase activity	15	0.931099	0.000468723	112, 111, 799, 796, 2692, 3363, 153, 4988, 3973, 8811, 108, 107, 2587, 10487, 4915	1289	57	14116	2.88187	0.830597	0.0107677	0.862373
GOTERM_BP_ALL	GO:0014032~neural crest cell development	11	0.682806	0.000505258	3670, 8854, 2668, 6899, 4254, 3084, 90, 2637, 10512, 9464, 6662	1289	33	14116	3.65037	0.852495	0.0115324	0.929294
GOTERM_BP_ALL	GO:0014033~neural crest cell differentiation	11	0.682806	0.000505258	3670, 8854, 2668, 6899, 4254, 3084, 90, 2637, 10512, 9464, 6662	1289	33	14116	3.65037	0.852495	0.0115324	0.929294
GOTERM_BP_ALL	GO:0030324~lung development	21	1.30354	0.000537043	5950, 8854, 1080, 10253, 5156, 5629, 3791, 3169, 7472, 64399, 26257, 10630, 2255, 23405, 9496, 6910, 3170, 83992, 84525, 4323, 7080	1289	99	14116	2.32297	0.869232	0.0121802	0.98748
GOTERM_BP_ALL	GO:0021522~spinal cord motor neuron differentiation	7	0.434513	0.000557188	3670, 773, 84504, 89884, 3226, 401, 3236	1289	13	14116	5.89676	0.878842	0.0125591	1.02434
GOTERM_BP_ALL	GO:0040011~locomotion	61	3.78647	0.000608203	7291, 6656, 7026, 2919, 8929, 4897, 4254, 4929, 10487, 885, 9353, 8874, 3791, 5649, 4747, 1232, 7412, 2668, 6404, 3950, 2255, 3689, 8829, 3915, 1813, 5455, 1000, 5454, 4690, 7101, 2358, 7471, 30012, 7472, 5080, 1496, 14, 55567, 7042, 56751, 10803, 1462, 6900, 4323, 1641, 7080, 3670, 5194, 90, 2637, 796, 10512, 2241, 2302, 460, 6387, 11023, 429, 6899, 5819, 83992	1289	431	14116	1.54993	0.900138	0.0136205	1.11763
GOTERM_BP_ALL	GO:0015672~monovalent inorganic cation transport	48	2.97952	0.000634371	90134, 3747, 89822, 6324, 3782, 3781, 3749, 3748, 386617, 3760, 3777, 3751, 3752, 9196, 3755, 201780, 533, 10568, 27012, 9497, 7350, 30819, 259232, 57419, 57835, 9424, 3736, 169522, 170850, 6330, 6331, 3739, 6833, 23545, 131096, 479, 3763, 3764, 348980, 3766, 10021, 55800, 7109, 6555, 6550, 528, 527, 56660	1289	318	14116	1.653	0.909565	0.014119	1.16545
GOTERM_BP_ALL	GO:0051349~positive regulation of lyase activity	15	0.931099	0.00068171	112, 111, 799, 796, 2692, 3363, 153, 4988, 3973, 8811, 108, 107, 2587, 10487, 4915	1289	59	14116	2.78418	0.924416	0.0150765	1.2519
GOTERM_BP_ALL	GO:0042471~ear morphogenesis	16	0.993172	0.000723555	6657, 89780, 8516, 7471, 10253, 9935, 5629, 2637, 1301, 1749, 10194, 5459, 6899, 2255, 4762, 7545	1289	66	14116	2.65482	0.9355	0.015902	1.32826
GOTERM_BP_ALL	GO:0010001~glial cell differentiation	14	0.869025	0.000750387	1959, 1956, 10215, 5649, 429, 84504, 4821, 1840, 2596, 8891, 79006, 6664, 5454, 7080	1289	53	14116	2.89275	0.941737	0.016392	1.3772
GOTERM_BP_ALL	GO:0051240~positive regulation of multicellular organismal process	39	2.42086	0.000752948	240, 3084, 1956, 6870, 80381, 7042, 2897, 7189, 7391, 2898, 153, 2893, 22900, 29108, 265, 658, 4842, 90, 2891, 796, 1385, 1735, 857, 7314, 2692, 4886, 5340, 3329, 2693, 27302, 6531, 6863, 22914, 1813, 9607, 7097, 4915, 5454, 9466	1289	244	14116	1.75038	0.9423	0.0163532	1.38187
GOTERM_BP_ALL	GO:0030323~respiratory tube development	21	1.30354	0.000800146	5950, 8854, 1080, 10253, 5156, 5629, 3791, 3169, 7472, 64399, 26257, 10630, 2255, 23405, 9496, 6910, 3170, 83992, 84525, 4323, 7080	1289	102	14116	2.25464	0.95175	0.0172708	1.46788
GOTERM_BP_ALL	GO:0048638~regulation of developmental growth	13	0.806952	0.000808589	5950, 57142, 3084, 5629, 7314, 4897, 27302, 3984, 4803, 8829, 6910, 84525, 4654	1289	47	14116	3.02903	0.95327	0.0173526	1.48326
GOTERM_BP_ALL	GO:0043583~ear development	20	1.24146	0.00083253	6657, 89780, 3714, 8516, 7471, 10253, 5156, 9935, 5629, 2637, 1301, 1749, 10194, 5459, 1687, 6899, 2255, 4762, 25861, 7545	1289	95	14116	2.3055	0.957323	0.0177614	1.52686
GOTERM_BP_ALL	GO:0060041~retina development in camera-type eye	11	0.682806	0.000846679	6657, 5950, 7101, 658, 27319, 10265, 5629, 5797, 338917, 5458, 256297	1289	35	14116	3.44178	0.959552	0.0179596	1.55262
GOTERM_BP_ALL	GO:0009890~negative regulation of biosynthetic process	76	4.71757	0.000849782	6657, 4208, 7291, 8531, 27022, 225689, 7026, 3720, 5915, 3084, 2917, 1045, 3625, 80381, 51085, 7068, 3234, 7067, 1979, 10138, 6662, 5074, 773, 5079, 4194, 84944, 64783, 9208, 6688, 9541, 55806, 9705, 84504, 54962, 6304, 29842, 3400, 4089, 5455, 7554, 7572, 64750, 7101, 7730, 2167, 4188, 1745, 3169, 8092, 1786, 5458, 57057, 6909, 3399, 8891, 7080, 8403, 2551, 7014, 23522, 9421, 83439, 5629, 857, 1…	1289	573	14116	1.45251	0.960025	0.0179245	1.55827
GOTERM_BP_ALL	GO:0045666~positive regulation of neuron differentiation	9	0.558659	0.000912813	6657, 4821, 8929, 3169, 375567, 3232, 4897, 3170, 79191	1289	24	14116	4.10667	0.96852	0.0191352	1.67293
GOTERM_BP_ALL	GO:0010558~negative regulation of macromolecule biosynthetic process	73	4.53135	0.000919929	6657, 4208, 7291, 8531, 27022, 225689, 7026, 3720, 5915, 3084, 1045, 3625, 80381, 51085, 7068, 3234, 7067, 1979, 10138, 6662, 5074, 5079, 4194, 84944, 64783, 9208, 6688, 9541, 55806, 9705, 84504, 54962, 6304, 29842, 3400, 4089, 5455, 7554, 7572, 64750, 7101, 7730, 2167, 4188, 1745, 3169, 8092, 1786, 5458, 57057, 6909, 3399, 8891, 7080, 8403, 2551, 7014, 23522, 9421, 83439, 5629, 10215, 796, 2302,…	1289	547	14116	1.46148	0.969358	0.0191769	1.68587
GOTERM_BP_ALL	GO:0060134~prepulse inhibition	6	0.372439	0.00106926	2902, 6531, 2895, 1813, 1496, 116443	1289	10	14116	6.57067	0.982603	0.0221351	1.95698
GOTERM_BP_ALL	GO:0051149~positive regulation of muscle cell differentiation	6	0.372439	0.00106926	463, 91653, 3084, 3486, 8536, 84525	1289	10	14116	6.57067	0.982603	0.0221351	1.95698
GOTERM_BP_ALL	GO:0016481~negative regulation of transcription	63	3.91061	0.00107277	6657, 4208, 7291, 8531, 27022, 7026, 3720, 3084, 5915, 1045, 51085, 7068, 3234, 7067, 10138, 6662, 5074, 5079, 4194, 84944, 64783, 9208, 6688, 9541, 55806, 9705, 84504, 6304, 29842, 3400, 4089, 5455, 7554, 7572, 64750, 7730, 7101, 2167, 4188, 1745, 3169, 8092, 1786, 5458, 57057, 6909, 3399, 7080, 8403, 2551, 23522, 9421, 83439, 5629, 10215, 796, 2302, 4999, 463, 11023, 6672, 3065, 84525	1289	459	14116	1.5031	0.982833	0.0220864	1.96335
GOTERM_BP_ALL	GO:0050905~neuromuscular process	15	0.931099	0.00115122	6657, 773, 2902, 3226, 2741, 5071, 1496, 5459, 5458, 4747, 6531, 2895, 1813, 3236, 116443	1289	62	14116	2.64947	0.987249	0.0235551	2.10547
GOTERM_BP_ALL	GO:0010033~response to organic substance	91	5.64867	0.00124497	5950, 2912, 6261, 112, 225689, 682, 2641, 111, 11255, 6873, 6870, 3336, 7391, 3484, 3485, 8737, 4929, 23405, 7067, 8527, 1979, 249, 4488, 4199, 2902, 3304, 1137, 128, 1080, 3303, 23645, 1797, 1385, 4886, 4747, 540, 2885, 4830, 5837, 3952, 1140, 1813, 5122, 6550, 6750, 8988, 1959, 58, 2167, 81035, 1956, 7472, 768, 79727, 7042, 2791, 20, 1030, 4803, 108, 1649, 107, 3399, 8891, 10568, 5798, 4323, 13…	1289	721	14116	1.38218	0.991064	0.0253135	2.27509
GOTERM_BP_ALL	GO:0006812~cation transport	73	4.53135	0.00124699	781, 6261, 90134, 4852, 1317, 6324, 3782, 3781, 79689, 3777, 533, 59341, 9497, 7350, 30819, 2902, 773, 1137, 57835, 776, 170850, 6786, 169522, 7780, 7781, 6833, 23545, 479, 540, 4891, 55800, 80036, 1140, 1813, 6555, 6550, 8989, 3747, 89822, 3749, 3748, 3760, 386617, 3751, 3752, 9196, 201780, 3755, 27012, 10568, 4057, 259232, 57419, 9424, 815, 3736, 6330, 857, 3739, 6331, 131096, 3763, 3764, 34898…	1289	553	14116	1.44563	0.991132	0.0252188	2.27874
GOTERM_BP_ALL	GO:0048706~embryonic skeletal system development	17	1.05525	0.0013668	3201, 5950, 3217, 3205, 3212, 1745, 60529, 1301, 8092, 5081, 7020, 6899, 3235, 3233, 3236, 3232, 4617	1289	77	14116	2.41778	0.99437	0.0274631	2.49506
GOTERM_BP_ALL	GO:0045892~negative regulation of transcription, DNA-dependent	51	3.16574	0.00137497	4208, 6657, 7291, 8531, 27022, 3720, 7026, 5915, 1045, 51085, 3234, 6662, 5074, 5079, 4194, 84944, 64783, 6688, 9541, 9705, 84504, 6304, 29842, 4089, 5455, 7554, 7730, 7101, 4188, 1745, 3169, 8092, 1786, 5458, 57057, 6909, 3399, 7080, 8403, 2551, 83439, 9421, 5629, 10215, 2302, 463, 4999, 11023, 6672, 3065, 84525	1289	356	14116	1.56884	0.994541	0.0274794	2.5098
GOTERM_BP_ALL	GO:0051046~regulation of secretion	33	2.04842	0.00142599	5950, 1149, 3084, 2641, 9627, 2917, 11255, 3625, 2897, 7042, 7189, 26297, 4803, 22900, 29108, 1137, 773, 23705, 815, 4889, 1385, 5071, 2692, 4886, 2693, 2668, 6863, 3952, 1813, 9607, 4915, 5122, 3589	1289	202	14116	1.78905	0.995502	0.028336	2.60178
GOTERM_BP_ALL	GO:0009725~response to hormone stimulus	52	3.22781	0.00154635	5950, 112, 225689, 682, 2641, 111, 6870, 7391, 3484, 3485, 7067, 1979, 249, 4199, 1080, 4886, 4747, 2885, 3952, 5122, 6550, 6750, 1959, 58, 2167, 7472, 768, 7042, 2791, 20, 4803, 108, 107, 8891, 10568, 5798, 4323, 1369, 8854, 5156, 50846, 799, 229, 7425, 857, 8660, 2692, 2693, 3973, 6863, 5770, 83992	1289	367	14116	1.55166	0.99715	0.0305325	2.81843
GOTERM_BP_ALL	GO:0022604~regulation of cell morphogenesis	24	1.48976	0.00164812	2902, 773, 57142, 9353, 10672, 4741, 3791, 4897, 4747, 7042, 3984, 375611, 10630, 8829, 3689, 4803, 3196, 445815, 4089, 79006, 54751, 11135, 1000, 5454	1289	131	14116	2.00631	0.998063	0.0323422	3.00125
GOTERM_BP_ALL	GO:0007218~neuropeptide signaling pathway	19	1.17939	0.00166937	6752, 976, 5179, 64111, 6751, 4852, 2741, 1951, 2922, 4886, 114815, 6863, 221395, 2587, 9607, 3061, 9620, 256933, 113091	1289	93	14116	2.23733	0.998213	0.032584	3.03939
GOTERM_BP_ALL	GO:0007416~synaptogenesis	10	0.620732	0.0017277	773, 23705, 56133, 56123, 56122, 1813, 57717, 56132, 4897, 1000	1289	32	14116	3.42223	0.998568	0.0335315	3.144
GOTERM_BP_ALL	GO:0009719~response to endogenous stimulus	56	3.4761	0.00176375	5950, 112, 225689, 682, 2641, 111, 6870, 7391, 3484, 4929, 3485, 7067, 1979, 249, 4199, 2902, 1080, 4886, 4747, 2885, 3952, 1813, 5122, 6550, 6750, 1959, 58, 2167, 7472, 768, 7042, 2791, 20, 4803, 108, 1649, 107, 8891, 10568, 5798, 4323, 1369, 8854, 5156, 50846, 799, 229, 7425, 857, 8660, 2692, 2693, 3973, 6863, 5770, 83992	1289	405	14116	1.51423	0.998751	0.0340453	3.20858
GOTERM_BP_ALL	GO:0042127~regulation of cell proliferation	97	6.0211	0.00180168	6657, 5950, 2056, 2919, 3720, 5915, 3084, 11255, 23515, 23440, 1045, 80381, 4824, 10586, 4254, 23463, 3486, 3239, 6662, 4488, 5074, 3714, 4194, 5928, 2122, 3791, 4889, 2324, 1903, 7412, 26257, 8822, 54962, 2255, 8829, 4830, 3915, 3400, 51761, 1491, 4089, 1813, 2984, 3589, 4690, 5454, 6752, 6753, 7101, 6750, 6751, 8519, 2167, 826, 1956, 1029, 1749, 7472, 5080, 921, 6678, 7042, 6909, 1030, 4988, 48…	1289	787	14116	1.34976	0.998918	0.0345893	3.27651
GOTERM_BP_ALL	GO:0046546~development of primary male sexual characteristics	15	0.931099	0.00186577	6657, 5950, 3714, 8531, 5156, 50846, 3295, 10655, 3973, 54361, 3239, 8433, 132625, 7080, 6662	1289	65	14116	2.52718	0.999152	0.0356182	3.39117
GOTERM_BP_ALL	GO:0032879~regulation of localization	78	4.84171	0.00195325	781, 5950, 7205, 1149, 6261, 2641, 3084, 2917, 11255, 3625, 2897, 26297, 22900, 3486, 6564, 773, 1137, 23705, 3714, 4318, 6786, 4842, 3791, 4889, 1385, 5071, 346, 4886, 27329, 2668, 9480, 8633, 2255, 8829, 3952, 6248, 4089, 1813, 9607, 5122, 6550, 1000, 3589, 6750, 9368, 1956, 4188, 9627, 2932, 10672, 1029, 5080, 14, 7189, 7042, 20, 10630, 4803, 29108, 5797, 57142, 55075, 815, 5156, 8660, 857, 79…	1289	610	14116	1.40031	0.999391	0.0370719	3.54747
GOTERM_BP_ALL	GO:0051253~negative regulation of RNA metabolic process	51	3.16574	0.0019647	4208, 6657, 7291, 8531, 27022, 3720, 7026, 5915, 1045, 51085, 3234, 6662, 5074, 5079, 4194, 84944, 64783, 6688, 9541, 9705, 84504, 6304, 29842, 4089, 5455, 7554, 7730, 7101, 4188, 1745, 3169, 8092, 1786, 5458, 57057, 6909, 3399, 7080, 8403, 2551, 83439, 9421, 5629, 10215, 2302, 463, 4999, 11023, 6672, 3065, 84525	1289	362	14116	1.54284	0.999417	0.0370996	3.56791
GOTERM_BP_ALL	GO:0060537~muscle tissue development	23	1.42768	0.00199207	5950, 58, 245806, 9421, 7026, 5915, 3084, 5629, 6258, 1301, 857, 5081, 25976, 1103, 7042, 27302, 6909, 4625, 3235, 3236, 6910, 4617, 4654	1289	125	14116	2.01501	0.999475	0.0374208	3.61676
GOTERM_BP_ALL	GO:0007405~neuroblast proliferation	7	0.434513	0.00204624	429, 89780, 29127, 3400, 23305, 64399, 259266	1289	16	14116	4.79112	0.999572	0.0382302	3.71335
GOTERM_BP_ALL	GO:0045927~positive regulation of growth	17	1.05525	0.00207883	8531, 3084, 5629, 1385, 1735, 2692, 2693, 7042, 3984, 6531, 4803, 3484, 29842, 1813, 84525, 5454, 4654	1289	80	14116	2.32711	0.999622	0.0386374	3.77143
GOTERM_BP_ALL	GO:0001655~urogenital system development	21	1.30354	0.00209861	3227, 5950, 8854, 8516, 5915, 9353, 5629, 90, 3169, 25976, 6422, 4824, 3764, 2668, 3975, 4089, 3237, 3239, 6664, 4643, 5455	1289	110	14116	2.09067	0.999649	0.038808	3.80666
GOTERM_BP_ALL	GO:0048608~reproductive structure development	23	1.42768	0.0022106	1004, 5950, 8531, 3714, 658, 50846, 3295, 3791, 7425, 3169, 3625, 6422, 4824, 3973, 10655, 3952, 54361, 3239, 8433, 132625, 4323, 7080, 6662	1289	126	14116	1.99901	0.999771	0.0406403	4.00589
GOTERM_BP_ALL	GO:0051172~negative regulation of nitrogen compound metabolic process	68	4.22098	0.00226954	6657, 4208, 7291, 8531, 27022, 225689, 7026, 3720, 5915, 3084, 2917, 1045, 51085, 7068, 3234, 7067, 10138, 6662, 5074, 5079, 4194, 84944, 64783, 9208, 6688, 9541, 55806, 9705, 84504, 54962, 6304, 29842, 3400, 4089, 5455, 7554, 7572, 64750, 7101, 7730, 2167, 4188, 1745, 3169, 8092, 1786, 5458, 57057, 6909, 3399, 7080, 8403, 2551, 7014, 23522, 9421, 83439, 5629, 10215, 857, 796, 2302, 4999, 463, 11…	1289	519	14116	1.43483	0.999817	0.0415009	4.11058
GOTERM_BP_ALL	GO:0001944~vasculature development	38	2.35878	0.0023861	7026, 2702, 10672, 1045, 14, 57057, 7042, 10630, 23405, 9496, 4323, 57142, 4313, 9421, 6278, 9353, 5629, 90, 2637, 3791, 796, 857, 10512, 25976, 27329, 6387, 7052, 6899, 2255, 6862, 9037, 8829, 1278, 4915, 9464, 4643, 1000, 64321	1289	251	14116	1.65794	0.999882	0.0433788	4.31732
GOTERM_BP_ALL	GO:0014706~striated muscle tissue development	22	1.36561	0.00240861	5950, 58, 245806, 9421, 7026, 5915, 3084, 5629, 6258, 1301, 857, 5081, 1103, 7042, 27302, 6909, 4625, 3235, 3236, 6910, 4617, 4654	1289	119	14116	2.02458	0.999892	0.0435706	4.3572
GOTERM_BP_ALL	GO:0045934~negative regulation of nucleobase, nucleoside, nucleotide and nucleic acid metabolic process	67	4.15891	0.00248342	6657, 4208, 7291, 8531, 27022, 225689, 7026, 3720, 3084, 5915, 2917, 1045, 51085, 7068, 3234, 7067, 10138, 6662, 5074, 5079, 4194, 84944, 64783, 9208, 6688, 9541, 55806, 9705, 84504, 54962, 6304, 29842, 3400, 4089, 5455, 7554, 7572, 64750, 7101, 7730, 2167, 4188, 1745, 3169, 8092, 1786, 5458, 57057, 6909, 3399, 7080, 8403, 2551, 7014, 23522, 9421, 83439, 5629, 10215, 796, 2302, 4999, 463, 11023, …	1289	512	14116	1.43306	0.999919	0.0446818	4.48962
GOTERM_BP_ALL	GO:0048878~chemical homeostasis	67	4.15891	0.00248342	5950, 6261, 11255, 5733, 2741, 9247, 2897, 51085, 2898, 7391, 2899, 2895, 59341, 885, 7851, 2902, 773, 1137, 51090, 3791, 1902, 1903, 346, 4886, 479, 1232, 540, 27329, 4891, 5837, 1140, 1813, 9607, 6550, 5454, 1959, 57369, 2167, 9368, 2767, 10672, 3169, 20, 3751, 8811, 10803, 2830, 10568, 4057, 57419, 265, 50846, 799, 7425, 857, 10215, 796, 8660, 2692, 6387, 7052, 6863, 2495, 51458, 2535, 2537, 5…	1289	512	14116	1.43306	0.999919	0.0446818	4.48962
GOTERM_BP_ALL	GO:0009953~dorsal/ventral pattern formation	14	0.869025	0.00253134	658, 9355, 3212, 4188, 5081, 5080, 64399, 57057, 84504, 3975, 3237, 2128, 3170, 7080	1289	60	14116	2.55526	0.999932	0.0453101	4.57434
GOTERM_BP_ALL	GO:0030902~hindbrain development	14	0.869025	0.00253134	8854, 773, 2902, 1959, 9935, 3212, 8929, 2637, 1496, 3975, 401, 4009, 3170, 256297	1289	60	14116	2.55526	0.999932	0.0453101	4.57434
GOTERM_BP_ALL	GO:0007193~inhibition of adenylate cyclase activity by G-protein signaling	11	0.682806	0.00256922	6752, 4988, 112, 108, 2916, 107, 111, 1813, 1903, 4883, 4886	1289	40	14116	3.01156	0.999941	0.0457573	4.64126
GOTERM_BP_ALL	GO:0010579~positive regulation of adenylate cyclase activity by G-protein signaling pathway	11	0.682806	0.00256922	153, 4988, 112, 8811, 108, 107, 111, 2587, 799, 2692, 3363	1289	40	14116	3.01156	0.999941	0.0457573	4.64126
GOTERM_BP_ALL	GO:0010578~regulation of adenylate cyclase activity involved in G-protein signaling	11	0.682806	0.00256922	153, 4988, 112, 8811, 108, 107, 111, 2587, 799, 2692, 3363	1289	40	14116	3.01156	0.999941	0.0457573	4.64126
GOTERM_BP_ALL	GO:0007189~activation of adenylate cyclase activity by G-protein signaling pathway	11	0.682806	0.00256922	153, 4988, 112, 8811, 108, 107, 111, 2587, 799, 2692, 3363	1289	40	14116	3.01156	0.999941	0.0457573	4.64126
GOTERM_BP_ALL	GO:0035136~forelimb morphogenesis	8	0.496586	0.00258869	8854, 7291, 3205, 2122, 3235, 60529, 3236, 6910	1289	22	14116	3.98223	0.999945	0.045881	4.67565
GOTERM_BP_ALL	GO:0008284~positive regulation of cell proliferation	56	3.4761	0.00285264	6657, 2056, 3084, 11255, 23440, 1045, 80381, 10586, 4254, 23463, 4194, 4889, 3791, 1903, 2324, 7412, 8822, 54962, 2255, 4830, 8829, 3915, 3400, 1813, 3589, 5454, 4690, 7101, 2167, 1956, 826, 1749, 5080, 7042, 6909, 4803, 57787, 5967, 8854, 5764, 5156, 3226, 4673, 5629, 8660, 2692, 27302, 9180, 7052, 6863, 6862, 3975, 7433, 3065, 338917, 6489	1289	414	14116	1.48131	0.99998	0.0502117	5.1406
GOTERM_BP_ALL	GO:0031016~pancreas development	10	0.620732	0.00339036	3670, 8854, 84504, 9480, 2255, 4821, 5629, 3170, 5122, 256297	1289	35	14116	3.12889	0.999997	0.0591327	6.08117
GOTERM_BP_ALL	GO:0009954~proximal/distal pattern formation	8	0.496586	0.00343208	3227, 8854, 3205, 1745, 3226, 3235, 3237, 3236	1289	23	14116	3.80909	0.999998	0.0595657	6.15377
GOTERM_BP_ALL	GO:0016339~calcium-dependent cell-cell adhesion	8	0.496586	0.00343208	56098, 8641, 56133, 56123, 56122, 57717, 56132, 1000	1289	23	14116	3.80909	0.999998	0.0595657	6.15377
GOTERM_BP_ALL	GO:0007626~locomotory behavior	40	2.48293	0.00347381	2912, 2358, 2919, 2916, 2741, 1103, 2911, 7042, 4988, 6414, 4803, 4929, 3235, 10803, 83715, 3236, 7080, 1137, 10882, 4862, 2902, 773, 5194, 9353, 9896, 2241, 5071, 5649, 4886, 793, 460, 1232, 6387, 2668, 2255, 6531, 27306, 3950, 3689, 1813	1289	274	14116	1.5987	0.999998	0.0599945	6.22633
GOTERM_BP_ALL	GO:0060341~regulation of cellular localization	37	2.29671	0.00351385	5950, 7205, 1149, 4188, 2641, 9627, 2917, 11255, 2932, 1029, 3625, 7042, 7189, 20, 26297, 4803, 22900, 29108, 1137, 773, 23705, 55075, 815, 4889, 1385, 5071, 2692, 4886, 2693, 2668, 3952, 4089, 1813, 9607, 4915, 5122, 3589	1289	248	14116	1.63384	0.999998	0.060391	6.29591
GOTERM_BP_ALL	GO:0048729~tissue morphogenesis	29	1.80012	0.00357213	7291, 3212, 8092, 768, 7020, 7189, 7042, 3196, 9496, 3237, 8854, 89780, 3714, 83439, 9421, 5629, 9353, 90, 1301, 27302, 4625, 6862, 54361, 4089, 5100, 1278, 6910, 9620, 85416	1289	180	14116	1.76435	0.999999	0.0610865	6.39711
GOTERM_BP_ALL	GO:0032098~regulation of appetite	5	0.310366	0.00357646	4852, 3952, 885, 9607, 2693	1289	8	14116	6.84445	0.999999	0.060884	6.40462
GOTERM_BP_ALL	GO:0032095~regulation of response to food	5	0.310366	0.00357646	4852, 3952, 885, 9607, 2693	1289	8	14116	6.84445	0.999999	0.060884	6.40462
GOTERM_BP_ALL	GO:0010769~regulation of cell morphogenesis involved in differentiation	16	0.993172	0.00368334	773, 2902, 57142, 9353, 4741, 4897, 4747, 7042, 3984, 8829, 4803, 3196, 4089, 79006, 1000, 5454	1289	77	14116	2.27556	0.999999	0.062369	6.5899
GOTERM_BP_ALL	GO:0034645~cellular macromolecule biosynthetic process	295	18.3116	0.00382312	4208, 7494, 51575, 3720, 4520, 146050, 5733, 6873, 29028, 63925, 132660, 146434, 51085, 7068, 7067, 22803, 1979, 116028, 167826, 6617, 7741, 6217, 63934, 55659, 81851, 165631, 79618, 6222, 6877, 401, 163255, 22796, 7730, 9987, 84498, 1840, 56751, 7627, 2972, 9994, 23522, 5629, 30062, 10317, 10215, 2302, 429, 6201, 6899, 80709, 8433, 6489, 2968, 89792, 27022, 7593, 5915, 27164, 55885, 653121, 3534…	1289	2812	14116	1.14886	0.999999	0.0643752	6.83171
GOTERM_BP_ALL	GO:0010975~regulation of neuron projection development	15	0.931099	0.00385094	773, 2902, 57142, 9353, 4741, 4897, 4747, 3984, 8829, 4803, 3196, 79006, 4915, 1000, 5454	1289	70	14116	2.34667	1	0.0645428	6.87977
GOTERM_BP_ALL	GO:0007507~heart development	33	2.04842	0.00389635	5950, 2702, 3084, 5915, 2767, 57057, 7042, 4824, 6909, 3399, 6474, 6662, 4488, 8854, 3670, 89780, 9421, 2122, 5629, 90, 1301, 80274, 10512, 27302, 3764, 6899, 4625, 55803, 8829, 2257, 6910, 9464, 84525	1289	215	14116	1.68087	1	0.064993	6.95815
GOTERM_BP_ALL	GO:0030879~mammary gland development	14	0.869025	0.00397129	540, 6909, 89780, 3205, 6531, 4830, 3084, 3235, 857, 1385, 8660, 7472, 2692, 83992	1289	63	14116	2.43358	1	0.0659137	7.08739
GOTERM_BP_ALL	GO:0010629~negative regulation of gene expression	65	4.03476	0.0040685	6657, 4208, 7291, 8531, 27022, 7026, 3720, 3084, 5915, 1045, 51085, 23405, 7068, 3234, 7067, 10138, 6662, 5074, 5079, 4194, 84944, 64783, 9208, 6688, 9541, 55806, 9705, 84504, 6304, 29842, 3400, 4089, 5455, 7554, 7572, 64750, 7730, 7101, 2167, 4188, 1745, 3169, 8092, 1786, 5458, 79727, 57057, 6909, 3399, 7080, 8403, 2551, 23522, 9421, 83439, 5629, 10215, 796, 2302, 4999, 463, 11023, 6672, 3065, 8…	1289	504	14116	1.41235	1	0.0671812	7.25477
GOTERM_BP_ALL	GO:0021879~forebrain neuron differentiation	6	0.372439	0.00432643	6657, 6656, 1745, 23440, 5080, 7080	1289	13	14116	5.05437	1	0.0709857	7.6975
GOTERM_BP_ALL	GO:0048704~embryonic skeletal system morphogenesis	13	0.806952	0.00467939	3201, 3217, 3212, 60529, 1301, 8092, 7020, 6899, 3235, 3233, 3236, 3232, 4617	1289	57	14116	2.49762	1	0.0762341	8.3001
GOTERM_BP_ALL	GO:0050770~regulation of axonogenesis	13	0.806952	0.00467939	773, 2902, 57142, 9353, 4741, 4897, 4747, 3984, 8829, 4803, 79006, 1000, 5454	1289	57	14116	2.49762	1	0.0762341	8.3001
GOTERM_BP_ALL	GO:0060548~negative regulation of cell death	49	3.04159	0.00480704	4208, 1149, 8531, 3084, 8887, 9247, 6422, 1311, 2898, 4929, 4488, 2902, 3304, 773, 6453, 84944, 3303, 7314, 4747, 89884, 2668, 389400, 4830, 6651, 5455, 7101, 5599, 1956, 1745, 2932, 5081, 7189, 4803, 56751, 80331, 7520, 9479, 8995, 57144, 112401, 90, 23564, 3329, 291, 131096, 5290, 1676, 7052, 3065, 2537	1289	360	14116	1.49057	1	0.0779011	8.51711
GOTERM_BP_ALL	GO:0051480~cytosolic calcium ion homeostasis	21	1.30354	0.00485267	773, 6261, 11255, 5733, 799, 10672, 1902, 796, 857, 1903, 4886, 1232, 7052, 6863, 8811, 59341, 10803, 2535, 1813, 2830, 51289	1289	118	14116	1.94893	1	0.0782786	8.59457
GOTERM_BP_ALL	GO:0060429~epithelium development	34	2.11049	0.0049358	7291, 7026, 3212, 1749, 3169, 6699, 8092, 5080, 768, 7020, 7189, 3399, 9496, 3237, 3170, 7080, 8854, 3714, 2122, 6278, 5629, 3791, 80274, 9480, 6862, 51458, 54361, 29842, 2535, 5100, 4089, 6910, 9620, 85416	1289	227	14116	1.64026	1	0.0792317	8.73553
GOTERM_BP_ALL	GO:0001568~blood vessel development	36	2.23464	0.00512739	7026, 2702, 10672, 1045, 14, 57057, 7042, 23405, 9496, 4323, 57142, 4313, 9421, 6278, 9353, 5629, 90, 2637, 3791, 857, 10512, 25976, 27329, 6387, 7052, 6899, 2255, 6862, 9037, 8829, 1278, 4915, 9464, 4643, 1000, 64321	1289	245	14116	1.60914	1	0.0818396	9.05961
GOTERM_BP_ALL	GO:0045137~development of primary sexual characteristics	22	1.36561	0.0053186	6657, 1004, 5950, 8531, 3714, 658, 5156, 50846, 3295, 3791, 7425, 3625, 3973, 10655, 3952, 54361, 3239, 8433, 4323, 132625, 7080, 6662	1289	127	14116	1.89705	1	0.0844122	9.38196
GOTERM_BP_ALL	GO:0048514~blood vessel morphogenesis	32	1.98634	0.00539637	7026, 10672, 14, 57057, 7042, 23405, 9496, 4323, 57142, 9421, 6278, 9353, 5629, 90, 2637, 3791, 857, 25976, 10512, 27329, 6387, 7052, 6899, 2255, 6862, 9037, 8829, 4915, 9464, 4643, 1000, 64321	1289	211	14116	1.66083	1	0.0852395	9.51276
GOTERM_BP_ALL	GO:0035115~embryonic forelimb morphogenesis	7	0.434513	0.00546398	8854, 7291, 3205, 2122, 3235, 60529, 6910	1289	19	14116	4.03462	1	0.0859059	9.62632
GOTERM_BP_ALL	GO:0035272~exocrine system development	7	0.434513	0.00546398	4824, 7042, 2255, 1956, 29842, 5080, 256297	1289	19	14116	4.03462	1	0.0859059	9.62632
GOTERM_BP_ALL	GO:0001502~cartilage condensation	7	0.434513	0.00546398	658, 4920, 7067, 1301, 8092, 6662, 4617	1289	19	14116	4.03462	1	0.0859059	9.62632
GOTERM_BP_ALL	GO:0045168~cell-cell signaling involved in cell fate specification	7	0.434513	0.00546398	6657, 3227, 2248, 2668, 2255, 3237, 7080	1289	19	14116	4.03462	1	0.0859059	9.62632
GOTERM_BP_ALL	GO:0031128~developmental induction	7	0.434513	0.00546398	6657, 3227, 2248, 2668, 2255, 3237, 7080	1289	19	14116	4.03462	1	0.0859059	9.62632
GOTERM_BP_ALL	GO:0050801~ion homeostasis	54	3.35196	0.00558786	6261, 11255, 5733, 2741, 9247, 2897, 2898, 2899, 2895, 59341, 885, 1137, 773, 2902, 51090, 3791, 1902, 1903, 4886, 479, 1232, 540, 4891, 5837, 1140, 1813, 6550, 5454, 1959, 57369, 9368, 2767, 10672, 3751, 8811, 10803, 2830, 10568, 4057, 265, 57419, 50846, 799, 10215, 857, 796, 6387, 7052, 6863, 2495, 51458, 2535, 2537, 51289	1289	409	14116	1.44587	1	0.0874095	9.83406
GOTERM_BP_ALL	GO:0009059~macromolecule biosynthetic process	295	18.3116	0.00562835	4208, 7494, 51575, 3720, 4520, 146050, 5733, 6873, 29028, 63925, 132660, 146434, 51085, 7068, 7067, 22803, 1979, 116028, 167826, 6617, 7741, 6217, 63934, 55659, 81851, 165631, 79618, 6222, 6877, 401, 163255, 22796, 7730, 9987, 84498, 1840, 56751, 7627, 2972, 9994, 23522, 5629, 30062, 10317, 10215, 2302, 429, 6201, 6899, 80709, 8433, 6489, 2968, 89792, 27022, 7593, 5915, 27164, 55885, 653121, 3534…	1289	2832	14116	1.14074	1	0.0876551	9.90185
GOTERM_BP_ALL	GO:0043066~negative regulation of apoptosis	48	2.97952	0.0056652	4208, 1149, 8531, 3084, 8887, 9247, 6422, 1311, 2898, 4929, 4488, 2902, 3304, 773, 6453, 84944, 3303, 7314, 4747, 89884, 2668, 389400, 4830, 6651, 5455, 7101, 5599, 1956, 1745, 2932, 5081, 7189, 4803, 56751, 80331, 7520, 9479, 8995, 57144, 112401, 90, 23564, 3329, 131096, 5290, 1676, 7052, 3065, 2537	1289	354	14116	1.4849	1	0.0878446	9.96352
GOTERM_BP_ALL	GO:0003007~heart morphogenesis	15	0.931099	0.00570118	5950, 8854, 3670, 89780, 9421, 5629, 1301, 57057, 7042, 27302, 6909, 6899, 4625, 9464, 4488	1289	73	14116	2.25023	1	0.0880196	10.0237
GOTERM_BP_ALL	GO:0046661~male sex differentiation	15	0.931099	0.00570118	6657, 5950, 3714, 8531, 5156, 50846, 3295, 10655, 3973, 54361, 3239, 8433, 132625, 7080, 6662	1289	73	14116	2.25023	1	0.0880196	10.0237
GOTERM_BP_ALL	GO:0010467~gene expression	311	19.3048	0.00571602	4208, 7494, 51575, 51574, 1479, 3720, 4520, 146050, 5733, 6873, 29028, 63925, 132660, 146434, 51085, 7068, 7067, 22803, 1979, 167826, 6617, 7741, 6217, 63934, 55659, 81851, 167153, 165631, 79618, 6222, 6877, 401, 163255, 7730, 9987, 84498, 1840, 56751, 7627, 2972, 9994, 23522, 9991, 5629, 30062, 10215, 2302, 429, 6201, 22913, 6899, 80709, 715, 8433, 2968, 27292, 27022, 7593, 5915, 27164, 55885, 6…	1289	2999	14116	1.13565	1	0.087882	10.0485
GOTERM_BP_ALL	GO:0048511~rhythmic process	22	1.36561	0.00583077	4862, 9956, 658, 1959, 1956, 4889, 3791, 7425, 3625, 1103, 3363, 540, 7042, 3973, 27306, 3952, 1813, 9607, 116443, 6550, 4323, 7080	1289	128	14116	1.88222	1	0.0892091	10.2401
GOTERM_BP_ALL	GO:0021984~adenohypophysis development	5	0.310366	0.00597521	6657, 6531, 219409, 1813, 2692	1289	9	14116	6.08396	1	0.0909556	10.4807
GOTERM_BP_ALL	GO:0031344~regulation of cell projection organization	17	1.05525	0.00626243	773, 2902, 57142, 10324, 9353, 4741, 4897, 4747, 3984, 8829, 4803, 3196, 79006, 4915, 11135, 1000, 5454	1289	89	14116	2.09179	1	0.0947475	10.9573
GOTERM_BP_ALL	GO:0008584~male gonad development	12	0.744879	0.00639269	5950, 3714, 8531, 3973, 10655, 50846, 54361, 3295, 8433, 132625, 6662, 7080	1289	52	14116	2.52718	1	0.0962433	11.1727
GOTERM_BP_ALL	GO:0055074~calcium ion homeostasis	29	1.80012	0.00657666	6261, 5733, 11255, 10672, 9247, 2898, 8811, 59341, 10803, 2830, 57419, 2902, 773, 799, 3791, 1902, 796, 857, 1903, 4886, 540, 1232, 6387, 7052, 6863, 5837, 2535, 1813, 51289	1289	188	14116	1.68927	1	0.0984907	11.4761
GOTERM_BP_ALL	GO:0021761~limbic system development	9	0.558659	0.00677172	89780, 219409, 1745, 3400, 23440, 30062, 4009, 7080, 5454	1289	32	14116	3.08	1	0.100872	11.7966
GOTERM_BP_ALL	GO:0043062~extracellular structure organization	26	1.6139	0.0068232	773, 23705, 64093, 8516, 5156, 4318, 57717, 1301, 56132, 4897, 1103, 7042, 284013, 56133, 56123, 56122, 3915, 1634, 1813, 64856, 1278, 23114, 7045, 1000, 79625, 4617	1289	163	14116	1.74681	1	0.101204	11.881
GOTERM_BP_ALL	GO:0042221~response to chemical stimulus	143	8.87647	0.00706612	5950, 4520, 682, 2641, 6873, 3336, 6870, 79901, 6414, 3484, 3485, 4929, 8737, 7067, 8527, 1979, 30819, 4488, 4199, 4313, 3714, 1080, 9353, 6786, 23645, 1797, 1385, 1586, 4886, 540, 4891, 4830, 3689, 5837, 9538, 1813, 8412, 4501, 6550, 6752, 6750, 6751, 81035, 2167, 2071, 5352, 7042, 2791, 20, 4803, 108, 1503, 107, 1649, 3399, 10803, 10941, 8854, 5156, 6278, 799, 229, 7425, 8660, 10512, 3329, 6387…	1289	1281	14116	1.22249	1	0.104219	12.2783
GOTERM_BP_ALL	GO:0010941~regulation of cell death	96	5.95903	0.00717848	4208, 1149, 8531, 5915, 3084, 8887, 60529, 3336, 9247, 6422, 1311, 2898, 8737, 4929, 2895, 22900, 3486, 885, 5740, 85329, 6662, 4488, 5601, 5074, 2902, 3304, 773, 23705, 3714, 6453, 4318, 84944, 3303, 8874, 5923, 1385, 7314, 4745, 4747, 5977, 4891, 2668, 89884, 23263, 94241, 389400, 4830, 9538, 7204, 6651, 5455, 6753, 7101, 6750, 5599, 1745, 1956, 2932, 6189, 2071, 1029, 5081, 921, 8655, 7042, 71…	1289	815	14116	1.28995	1	0.105382	12.4615
GOTERM_BP_ALL	GO:0048265~response to pain	7	0.434513	0.00721259	8989, 2897, 773, 6863, 6530, 796, 5649	1289	20	14116	3.83289	1	0.105451	12.5171
GOTERM_BP_ALL	GO:0051588~regulation of neurotransmitter transport	8	0.496586	0.0072309	773, 2668, 815, 4803, 9627, 1813, 5071, 4915	1289	26	14116	3.36958	1	0.1053	12.5469
GOTERM_BP_ALL	GO:0043069~negative regulation of programmed cell death	48	2.97952	0.00723252	4208, 1149, 8531, 3084, 8887, 9247, 6422, 1311, 2898, 4929, 4488, 2902, 3304, 773, 6453, 84944, 3303, 7314, 4747, 89884, 2668, 389400, 4830, 6651, 5455, 7101, 5599, 1956, 1745, 2932, 5081, 7189, 4803, 56751, 80331, 7520, 9479, 8995, 57144, 112401, 90, 23564, 3329, 131096, 5290, 1676, 7052, 3065, 2537	1289	359	14116	1.46422	1	0.104921	12.5495
GOTERM_BP_ALL	GO:0021915~neural tube development	14	0.869025	0.0077809	7291, 8854, 7471, 5629, 2637, 5081, 8092, 5080, 7020, 7189, 6862, 9620, 3170, 85416	1289	68	14116	2.25464	1	0.112016	13.4376
GOTERM_BP_ALL	GO:0007167~enzyme linked receptor protein signaling pathway	46	2.85537	0.00783518	64750, 284656, 3084, 1956, 7042, 2898, 55816, 2248, 3484, 4803, 4054, 4920, 8527, 1979, 2046, 4488, 773, 5764, 658, 2044, 5156, 90, 3791, 1385, 8660, 2324, 25976, 27302, 3937, 8822, 2662, 2255, 2885, 8829, 9765, 5770, 2984, 4089, 1278, 3645, 4915, 7204, 4643, 7554, 11122, 4690	1289	342	14116	1.47296	1	0.11233	13.5251
GOTERM_BP_ALL	GO:0006139~nucleobase, nucleoside, nucleotide and nucleic acid metabolic process	348	21.6015	0.00820706	4208, 7494, 51575, 51574, 1479, 3720, 146050, 4520, 5733, 6873, 29028, 63925, 132660, 146434, 51085, 533, 146956, 7068, 7067, 22803, 116028, 167826, 6617, 7741, 6217, 63934, 540, 55659, 81851, 167153, 165631, 79618, 56647, 6877, 1716, 51761, 401, 163255, 549, 7730, 347736, 9987, 84498, 23293, 1840, 56751, 7627, 2972, 9994, 23522, 9991, 5629, 229, 30062, 22909, 10215, 2302, 429, 6201, 22913, 6899,…	1289	3409	14116	1.11792	1	0.116917	14.1219
GOTERM_BP_ALL	GO:0021987~cerebral cortex development	9	0.558659	0.00823911	6657, 2902, 429, 7101, 5194, 5649, 5455, 7080, 5454	1289	33	14116	2.98667	1	0.11691	14.1731
GOTERM_BP_ALL	GO:0055082~cellular chemical homeostasis	50	3.10366	0.00825662	6261, 11255, 5733, 2741, 9247, 2897, 2898, 2899, 2895, 59341, 885, 1137, 773, 2902, 51090, 1902, 1903, 4886, 1232, 540, 5837, 1140, 1813, 9607, 5454, 1959, 57369, 9368, 2767, 10672, 3751, 8811, 10803, 2830, 10568, 4057, 57419, 50846, 799, 10215, 857, 796, 6387, 7052, 6863, 2495, 51458, 2535, 2537, 51289	1289	380	14116	1.44094	1	0.11671	14.2011
GOTERM_BP_ALL	GO:0003006~reproductive developmental process	37	2.29671	0.0084789	6657, 1004, 5950, 8531, 682, 9576, 3169, 3625, 6422, 7042, 4824, 10655, 4948, 4920, 3239, 132625, 4323, 6662, 7080, 3714, 658, 5156, 50846, 90, 3295, 3791, 7425, 1586, 2693, 6387, 3973, 3952, 54361, 55342, 3645, 8433, 5819	1289	262	14116	1.54653	1	0.119226	14.5557
GOTERM_BP_ALL	GO:0006874~cellular calcium ion homeostasis	28	1.73805	0.00850878	6261, 5733, 11255, 10672, 9247, 2898, 8811, 59341, 10803, 2830, 57419, 2902, 773, 799, 1902, 796, 857, 1903, 4886, 540, 1232, 6387, 7052, 6863, 5837, 2535, 1813, 51289	1289	183	14116	1.67558	1	0.119182	14.6032
GOTERM_BP_ALL	GO:0008344~adult locomotory behavior	12	0.744879	0.00856728	773, 2902, 2912, 2668, 4803, 4929, 3235, 2741, 1813, 3236, 5071, 1103	1289	54	14116	2.43358	1	0.119514	14.6963
GOTERM_BP_ALL	GO:0044249~cellular biosynthetic process	351	21.7877	0.00862913	4208, 7494, 51575, 3720, 146050, 4520, 5733, 6873, 29028, 63925, 132660, 146434, 51085, 7166, 533, 7068, 7067, 22803, 1979, 5740, 116028, 167826, 6617, 7741, 6217, 63934, 3292, 1586, 540, 55659, 81851, 165631, 79618, 6877, 6222, 51761, 401, 1491, 163255, 22796, 7730, 347736, 9987, 84498, 7042, 25902, 1840, 56751, 7627, 2972, 9994, 8854, 1468, 23522, 5629, 229, 30062, 10317, 10215, 2302, 429, 6201…	1289	3442	14116	1.11675	1	0.119888	14.7945
GOTERM_BP_ALL	GO:0031290~retinal ganglion cell axon guidance	6	0.372439	0.00865244	3670, 658, 9353, 5797, 5459, 5458	1289	15	14116	4.38045	1	0.119756	14.8315
GOTERM_BP_ALL	GO:0048545~response to steroid hormone stimulus	29	1.80012	0.0087303	6750, 225689, 58, 2167, 7472, 6870, 768, 7042, 20, 4803, 3485, 10568, 5798, 249, 4323, 1369, 8854, 1080, 5156, 50846, 799, 229, 857, 2692, 4886, 4747, 5122, 6550, 83992	1289	192	14116	1.65408	1	0.120333	14.955
GOTERM_BP_ALL	GO:0010720~positive regulation of cell development	14	0.869025	0.0088081	6657, 7042, 3984, 84504, 4803, 9353, 23440, 4089, 1813, 7520, 79006, 3237, 5080, 4747	1289	69	14116	2.22197	1	0.120904	15.0782
GOTERM_BP_ALL	GO:0043067~regulation of programmed cell death	95	5.89696	0.00886323	4208, 1149, 8531, 5915, 3084, 8887, 60529, 3336, 9247, 6422, 1311, 2898, 8737, 4929, 2895, 22900, 3486, 885, 5740, 85329, 6662, 4488, 5601, 5074, 2902, 3304, 773, 23705, 3714, 6453, 4318, 84944, 3303, 8874, 5923, 1385, 7314, 4745, 4747, 5977, 4891, 2668, 89884, 23263, 94241, 389400, 4830, 9538, 7204, 6651, 5455, 6753, 7101, 6750, 5599, 1745, 1956, 2932, 6189, 2071, 1029, 5081, 921, 8655, 7042, 71…	1289	812	14116	1.28123	1	0.12118	15.1654
GOTERM_BP_ALL	GO:0008038~neuron recognition	7	0.434513	0.00933203	8829, 2596, 50863, 9353, 26047, 1951, 4897	1289	21	14116	3.65037	1	0.126739	15.9037
GOTERM_BP_ALL	GO:0001569~patterning of blood vessels	7	0.434513	0.00933203	57057, 6387, 8829, 9037, 90, 10672, 2637	1289	21	14116	3.65037	1	0.126739	15.9037
GOTERM_BP_ALL	GO:0042981~regulation of apoptosis	94	5.83489	0.00942933	4208, 1149, 8531, 5915, 3084, 8887, 60529, 3336, 9247, 6422, 1311, 2898, 8737, 4929, 2895, 22900, 3486, 885, 5740, 85329, 6662, 4488, 5601, 5074, 2902, 3304, 773, 23705, 3714, 6453, 4318, 84944, 3303, 8874, 5923, 1385, 7314, 4745, 4747, 5977, 4891, 2668, 89884, 23263, 94241, 389400, 4830, 9538, 7204, 6651, 5455, 6753, 7101, 6750, 5599, 1745, 1956, 2932, 6189, 2071, 1029, 5081, 921, 8655, 7042, 71…	1289	804	14116	1.28036	1	0.127523	16.0561
GOTERM_BP_ALL	GO:0002009~morphogenesis of an epithelium	18	1.11732	0.0096047	7291, 8854, 3714, 3212, 5629, 8092, 768, 7020, 7189, 6862, 54361, 4089, 5100, 9496, 3237, 6910, 9620, 85416	1289	101	14116	1.95169	1	0.129287	16.3302
GOTERM_BP_ALL	GO:0006873~cellular ion homeostasis	49	3.04159	0.00967719	6261, 11255, 5733, 2741, 9247, 2897, 2898, 2899, 2895, 59341, 885, 1137, 773, 2902, 51090, 1902, 1903, 4886, 1232, 540, 5837, 1140, 1813, 5454, 1959, 57369, 9368, 2767, 10672, 3751, 8811, 10803, 2830, 10568, 4057, 57419, 50846, 799, 10215, 857, 796, 6387, 7052, 6863, 2495, 51458, 2535, 2537, 51289	1289	374	14116	1.43477	1	0.129742	16.4433
GOTERM_BP_ALL	GO:0007517~muscle organ development	31	1.92427	0.00968941	6444, 4208, 5950, 58, 7026, 3084, 5915, 60529, 5081, 1103, 7042, 6909, 3235, 3236, 4617, 4654, 245806, 9421, 5629, 2121, 6258, 1301, 857, 29114, 25976, 27302, 4621, 6899, 4625, 283078, 6910	1289	211	14116	1.60893	1	0.129441	16.4624
GOTERM_BP_ALL	GO:0032583~regulation of gene-specific transcription	22	1.36561	0.00982156	4208, 84722, 2056, 7026, 9421, 1745, 64783, 5629, 6873, 6688, 1385, 2302, 7391, 7942, 51085, 84504, 2668, 3065, 7067, 2128, 6910, 3170	1289	134	14116	1.79795	1	0.130636	16.6681
GOTERM_BP_ALL	GO:0008037~cell recognition	12	0.744879	0.00984953	23705, 79937, 81035, 8829, 2596, 50863, 9353, 26047, 1951, 1462, 4897, 921	1289	55	14116	2.38934	1	0.130528	16.7115
GOTERM_BP_ALL	GO:0007548~sex differentiation	24	1.48976	0.00997818	6657, 1004, 5950, 8531, 3714, 658, 5156, 50846, 3295, 3791, 7425, 3625, 1586, 3973, 10655, 3952, 54361, 4920, 3239, 8433, 132625, 4323, 7080, 6662	1289	151	14116	1.74058	1	0.131666	16.9112
GOTERM_BP_ALL	GO:0035282~segmentation	11	0.682806	0.0101764	4824, 89780, 1959, 83439, 6862, 9935, 3234, 4920, 5100, 6422, 4617	1289	48	14116	2.50963	1	0.133649	17.218
GOTERM_BP_ALL	GO:0006820~anion transport	23	1.42768	0.010329	57835, 1184, 79751, 1080, 29127, 5733, 2741, 1951, 7472, 291, 8001, 375611, 284129, 23155, 4948, 10568, 6555, 9497, 2554, 83992, 1836, 9121, 10599	1289	143	14116	1.76137	1	0.135055	17.4535
GOTERM_BP_ALL	GO:0007204~elevation of cytosolic calcium ion concentration	19	1.17939	0.0104694	773, 6261, 11255, 5733, 799, 10672, 1902, 796, 1903, 1232, 7052, 6863, 8811, 59341, 10803, 2535, 1813, 2830, 51289	1289	110	14116	1.89156	1	0.136301	17.6695
GOTERM_BP_ALL	GO:0008015~blood circulation	28	1.73805	0.0104913	2056, 3212, 4852, 11255, 10699, 7472, 6870, 3363, 57057, 153, 4883, 7080, 128, 1080, 796, 857, 26509, 6331, 4886, 6387, 3764, 6863, 10021, 1813, 9607, 1278, 3043, 83992	1289	186	14116	1.64856	1	0.136103	17.7031
GOTERM_BP_ALL	GO:0003013~circulatory system process	28	1.73805	0.0104913	2056, 3212, 4852, 11255, 10699, 7472, 6870, 3363, 57057, 153, 4883, 7080, 128, 1080, 796, 857, 26509, 6331, 4886, 6387, 3764, 6863, 10021, 1813, 9607, 1278, 3043, 83992	1289	186	14116	1.64856	1	0.136103	17.7031
GOTERM_BP_ALL	GO:0034621~cellular macromolecular complex subunit organization	47	2.91744	0.0105436	55154, 8338, 3084, 347733, 79861, 9555, 7472, 64946, 25929, 9790, 2898, 347688, 10381, 51807, 8362, 23405, 94239, 22803, 285521, 4675, 8344, 79003, 773, 23522, 6433, 5194, 4673, 229, 7978, 3159, 857, 10376, 4747, 3329, 2693, 26747, 25839, 8355, 8337, 4089, 219402, 8332, 83992, 55705, 55011, 85453, 4690	1289	357	14116	1.44174	1	0.136273	17.7835
GOTERM_BP_ALL	GO:0010551~regulation of specific transcription from RNA polymerase II promoter	17	1.05525	0.0105992	4208, 9421, 1745, 64783, 6873, 1385, 2302, 7391, 7942, 51085, 84504, 2668, 3065, 7067, 2128, 6910, 3170	1289	94	14116	1.98052	1	0.136482	17.8689
GOTERM_BP_ALL	GO:0031324~negative regulation of cellular metabolic process	85	5.27623	0.0107178	6657, 4208, 7291, 8531, 27022, 225689, 7026, 3720, 5915, 3084, 2917, 1045, 3625, 5684, 80381, 51085, 3486, 7068, 3234, 7067, 1979, 10138, 5582, 6662, 5074, 773, 5079, 4194, 84944, 64783, 9208, 6688, 7314, 5694, 9541, 55806, 9705, 84504, 54962, 6304, 29842, 3400, 4089, 5455, 7554, 64750, 7572, 7101, 7730, 2167, 4188, 1745, 1029, 3169, 8092, 1786, 5458, 8655, 57057, 6909, 1030, 3399, 8891, 7080, 84…	1289	720	14116	1.29284	1	0.137442	18.0506
GOTERM_BP_ALL	GO:0007595~lactation	8	0.496586	0.011086	540, 6531, 4830, 857, 1385, 7472, 2692, 83992	1289	28	14116	3.12889	1	0.141363	18.6121
GOTERM_BP_ALL	GO:0010517~regulation of phospholipase activity	14	0.869025	0.0111793	2915, 1956, 5733, 2767, 10672, 1902, 796, 27329, 7052, 3973, 1813, 4883, 4829, 51289	1289	71	14116	2.15938	1	0.141995	18.7539
GOTERM_BP_ALL	GO:0051179~localization	307	19.0565	0.0112269	90134, 29127, 5733, 1317, 23515, 4897, 79901, 162515, 256471, 79083, 533, 59341, 10487, 65055, 7350, 27072, 1184, 1080, 8874, 6786, 169522, 51090, 5649, 346, 347, 540, 4891, 3915, 51761, 1813, 547, 79090, 22796, 3747, 3749, 3748, 821, 14, 23293, 7042, 20, 9196, 56751, 201780, 173, 51296, 1462, 1468, 815, 3736, 128866, 3739, 143425, 2302, 9183, 4621, 6387, 429, 3937, 144195, 6899, 4625, 28232, 807…	1289	2993	14116	1.12329	1	0.142084	18.826
GOTERM_BP_ALL	GO:0055065~metal ion homeostasis	30	1.8622	0.0115957	6261, 5733, 11255, 10672, 9247, 2898, 8811, 59341, 10803, 2830, 57419, 2902, 773, 799, 3791, 1902, 796, 857, 1903, 4886, 479, 540, 1232, 6387, 7052, 6863, 5837, 2535, 1813, 51289	1289	205	14116	1.6026	1	0.145935	19.3836
GOTERM_BP_ALL	GO:0006936~muscle contraction	24	1.48976	0.0116203	6752, 6261, 10324, 58, 148, 2702, 8082, 2741, 2767, 7138, 26509, 6331, 57057, 4621, 2668, 4625, 8811, 7433, 10021, 4626, 1140, 1813, 30819, 88	1289	153	14116	1.71782	1	0.145742	19.4207
GOTERM_BP_ALL	GO:0022029~telencephalon cell migration	6	0.372439	0.0116553	5194, 1813, 5649, 5455, 7080, 5454	1289	16	14116	4.10667	1	0.145671	19.4733
GOTERM_BP_ALL	GO:0043193~positive regulation of gene-specific transcription	16	0.993172	0.0116708	84722, 4208, 2056, 9421, 7026, 64783, 5629, 6873, 6688, 1385, 7391, 7942, 51085, 2668, 3065, 6910	1289	87	14116	2.014	1	0.145375	19.4967
GOTERM_BP_ALL	GO:0051258~protein polymerization	11	0.682806	0.0117684	55154, 10381, 347688, 51807, 347733, 79861, 857, 7472, 83992, 10376, 4747	1289	49	14116	2.45842	1	0.146028	19.6435
GOTERM_BP_ALL	GO:0048709~oligodendrocyte differentiation	7	0.434513	0.0118608	429, 84504, 4821, 8891, 10215, 6664, 7080	1289	22	14116	3.48445	1	0.146615	19.7821
GOTERM_BP_ALL	GO:0040008~regulation of growth	45	2.7933	0.0119853	5950, 8531, 3084, 1029, 8091, 4897, 10675, 7042, 3984, 153, 3484, 4803, 3485, 2596, 3486, 4654, 84722, 57142, 9306, 84944, 5629, 7425, 8607, 1385, 1735, 2692, 7314, 51232, 122809, 4886, 2693, 5290, 27302, 6531, 8829, 3952, 9538, 29842, 1491, 4009, 1813, 4089, 6910, 84525, 5454	1289	341	14116	1.44516	1	0.147566	19.9686
GOTERM_BP_ALL	GO:0050951~sensory perception of temperature stimulus	4	0.248293	0.0122753	8989, 2063, 796, 56925	1289	6	14116	7.30075	1	0.150389	20.4014
GOTERM_BP_ALL	GO:0055085~transmembrane transport	69	4.28305	0.0123092	5950, 90134, 6261, 131474, 162515, 256471, 65012, 533, 59341, 7350, 84179, 773, 1184, 79751, 776, 1080, 64747, 170850, 169522, 7780, 11182, 7781, 6833, 23545, 540, 23456, 4891, 80036, 26520, 6550, 8989, 79023, 3747, 3749, 1951, 3748, 362, 115286, 83985, 3751, 3752, 9196, 10630, 10469, 3755, 4948, 27012, 8714, 259232, 57419, 9121, 1468, 3736, 3739, 6331, 131096, 291, 55176, 144195, 348980, 375611,…	1289	569	14116	1.32799	1	0.150292	20.452
GOTERM_BP_ALL	GO:0008406~gonad development	19	1.17939	0.0125297	1004, 5950, 8531, 3714, 658, 50846, 3295, 3791, 7425, 3625, 10655, 3973, 3952, 54361, 8433, 4323, 132625, 7080, 6662	1289	112	14116	1.85778	1	0.152297	20.7794
GOTERM_BP_ALL	GO:0016202~regulation of striated muscle tissue development	11	0.682806	0.0135415	27302, 463, 91653, 7291, 5950, 3084, 3486, 3065, 90, 7314, 6910	1289	50	14116	2.40925	1	0.163092	22.2655
GOTERM_BP_ALL	GO:0001755~neural crest cell migration	7	0.434513	0.0148356	3670, 2668, 6899, 4254, 90, 2637, 10512	1289	23	14116	3.33295	1	0.176765	24.1281
GOTERM_BP_ALL	GO:0009892~negative regulation of metabolic process	90	5.58659	0.0152132	6657, 4208, 7291, 1149, 8531, 27022, 225689, 7026, 3720, 5915, 3084, 2917, 1045, 3625, 5684, 80381, 51085, 23405, 3486, 7068, 3234, 7067, 1979, 10138, 5582, 6662, 5074, 773, 5079, 4194, 84944, 64783, 9208, 6688, 7314, 5694, 9541, 55806, 9705, 84504, 54962, 6304, 3952, 29842, 3400, 4089, 5455, 7554, 64750, 7572, 7101, 7730, 2167, 4188, 1745, 1029, 3169, 8092, 1786, 5458, 79727, 8655, 57057, 6909, …	1289	780	14116	1.26359	1	0.180302	24.6635
GOTERM_BP_ALL	GO:0042445~hormone metabolic process	18	1.11732	0.0152593	5950, 8854, 773, 1733, 3169, 3292, 1735, 9227, 2692, 1586, 5649, 64377, 4803, 3952, 54361, 5947, 5122, 2834	1289	106	14116	1.85962	1	0.180242	24.7286
GOTERM_BP_ALL	GO:0021885~forebrain cell migration	6	0.372439	0.0152947	5194, 1813, 5649, 5455, 7080, 5454	1289	17	14116	3.8651	1	0.180067	24.7786
GOTERM_BP_ALL	GO:0007166~cell surface receptor linked signal transduction	196	12.1664	0.0154988	3084, 5733, 27065, 6870, 170692, 64399, 153, 3484, 59341, 1979, 4488, 7484, 3714, 5746, 4889, 81491, 2324, 4886, 2849, 2848, 2845, 1813, 7204, 6752, 6753, 6750, 6751, 10326, 7189, 7042, 1840, 221395, 919, 2596, 51195, 2830, 2831, 2834, 5764, 10888, 6387, 3937, 429, 9180, 7052, 22914, 2587, 5770, 113091, 51289, 3820, 112, 4852, 111, 2897, 55507, 2898, 2899, 2248, 10381, 2893, 2895, 2674, 976, 8978…	1289	1856	14116	1.15648	1	0.181695	25.0661
GOTERM_BP_ALL	GO:0048634~regulation of muscle development	11	0.682806	0.0155073	27302, 463, 91653, 7291, 5950, 3084, 3486, 3065, 90, 7314, 6910	1289	51	14116	2.36201	1	0.181231	25.078
GOTERM_BP_ALL	GO:0043524~negative regulation of neuron apoptosis	11	0.682806	0.0155073	2898, 773, 2902, 2668, 6453, 4803, 4929, 56751, 1745, 80331, 4747	1289	51	14116	2.36201	1	0.181231	25.078
GOTERM_BP_ALL	GO:0051216~cartilage development	14	0.869025	0.0156293	658, 2121, 353500, 1301, 5081, 8092, 4920, 3221, 7067, 3237, 3232, 265, 6662, 4617	1289	74	14116	2.07183	1	0.181973	25.2493
GOTERM_BP_ALL	GO:0022603~regulation of anatomical structure morphogenesis	31	1.92427	0.0158804	10672, 4897, 7042, 3984, 10630, 4803, 3196, 5797, 79006, 265, 11135, 4654, 2902, 773, 57142, 9353, 5629, 4741, 3791, 4747, 5340, 27329, 375611, 3689, 8829, 445815, 4089, 54751, 1000, 84525, 5454	1289	219	14116	1.55016	1	0.184071	25.6008
GOTERM_BP_ALL	GO:0006807~nitrogen compound metabolic process	379	23.5258	0.0164295	4208, 7494, 51575, 51574, 1479, 3720, 146050, 4520, 5733, 6873, 29028, 63925, 132660, 146434, 51085, 7166, 533, 146956, 7068, 7067, 22803, 116028, 167826, 6617, 7741, 6217, 63934, 5649, 540, 55659, 81851, 167153, 165631, 79618, 56647, 6877, 1716, 51761, 401, 1813, 1491, 163255, 549, 7730, 347736, 9987, 84498, 23293, 7042, 25902, 1840, 56751, 7627, 2972, 79625, 9994, 23522, 9991, 5629, 229, 30062,…	1289	3778	14116	1.09859	1	0.189267	26.364
GOTERM_BP_ALL	GO:0001667~ameboidal cell migration	9	0.558659	0.0165591	3670, 6387, 2668, 6899, 4254, 10487, 90, 2637, 10512	1289	37	14116	2.66379	1	0.190049	26.543
GOTERM_BP_ALL	GO:0051971~positive regulation of transmission of nerve impulse	9	0.558659	0.0165591	2897, 2898, 2893, 6863, 1956, 2891, 9607, 7314, 4915	1289	37	14116	2.66379	1	0.190049	26.543
GOTERM_BP_ALL	GO:0007431~salivary gland development	5	0.310366	0.018801	4824, 7042, 1956, 29842, 5080	1289	12	14116	4.56297	1	0.212423	29.5757
GOTERM_BP_ALL	GO:0060420~regulation of heart growth	5	0.310366	0.018801	27302, 5950, 3084, 5629, 6910	1289	12	14116	4.56297	1	0.212423	29.5757
GOTERM_BP_ALL	GO:0048583~regulation of response to stimulus	57	3.53818	0.0189588	5950, 4852, 6870, 80381, 2898, 7391, 2895, 8737, 59341, 885, 5582, 3575, 4654, 2902, 23705, 9353, 3791, 4889, 2888, 2255, 1378, 3952, 1813, 9607, 2167, 4188, 313, 1496, 7189, 7042, 10630, 919, 4907, 9479, 55075, 11213, 54900, 857, 5340, 3329, 2693, 2302, 6387, 9180, 7052, 27306, 22914, 6863, 6531, 715, 5770, 7097, 116443, 5819, 84525, 4068, 9466	1289	465	14116	1.3424	1	0.213389	29.7847
GOTERM_BP_ALL	GO:0042391~regulation of membrane potential	21	1.30354	0.0190884	1137, 773, 2902, 1959, 57369, 50846, 51090, 2767, 2741, 857, 10215, 2897, 2898, 3751, 2899, 6863, 2895, 1140, 885, 2537, 5454	1289	134	14116	1.71622	1	0.214064	29.9558
GOTERM_BP_ALL	GO:0030334~regulation of cell migration	25	1.55183	0.0194459	7205, 6750, 1956, 10672, 5080, 14, 7042, 10630, 3486, 5797, 57142, 3714, 4318, 5156, 3791, 8660, 5340, 27302, 27329, 6387, 9480, 8633, 6863, 1813, 6910	1289	169	14116	1.61999	1	0.217004	30.4259
GOTERM_BP_ALL	GO:0006875~cellular metal ion homeostasis	28	1.73805	0.0199517	6261, 5733, 11255, 10672, 9247, 2898, 8811, 59341, 10803, 2830, 57419, 2902, 773, 799, 1902, 796, 857, 1903, 4886, 540, 1232, 6387, 7052, 6863, 5837, 2535, 1813, 51289	1289	196	14116	1.56445	1	0.221381	31.0859
GOTERM_BP_ALL	GO:0060080~regulation of inhibitory postsynaptic membrane potential	4	0.248293	0.0200364	2897, 2898, 1137, 2741	1289	7	14116	6.25779	1	0.221576	31.1959
GOTERM_BP_ALL	GO:0048103~somatic stem cell division	4	0.248293	0.0200364	7042, 89780, 1029, 259266	1289	7	14116	6.25779	1	0.221576	31.1959
GOTERM_BP_ALL	GO:0051967~negative regulation of synaptic transmission, glutamatergic	4	0.248293	0.0200364	2897, 2898, 2899, 1813	1289	7	14116	6.25779	1	0.221576	31.1959
GOTERM_BP_ALL	GO:0021546~rhombomere development	4	0.248293	0.0200364	1959, 9935, 3212, 2637	1289	7	14116	6.25779	1	0.221576	31.1959
GOTERM_BP_ALL	GO:0015698~inorganic anion transport	16	0.993172	0.0207817	1184, 1080, 29127, 5733, 2741, 1951, 7472, 8001, 375611, 23155, 284129, 10568, 9497, 2554, 83992, 1836	1289	93	14116	1.88406	1	0.228219	32.1562
GOTERM_BP_ALL	GO:0040014~regulation of multicellular organism growth	12	0.744879	0.0208732	5290, 153, 6531, 3952, 1813, 7425, 1385, 1735, 2692, 4886, 2693, 5454	1289	61	14116	2.15432	1	0.228457	32.2733
GOTERM_BP_ALL	GO:0050808~synapse organization	12	0.744879	0.0208732	773, 23705, 56133, 56123, 56122, 1813, 57717, 56132, 23114, 4897, 1103, 1000	1289	61	14116	2.15432	1	0.228457	32.2733
GOTERM_BP_ALL	GO:0010518~positive regulation of phospholipase activity	13	0.806952	0.0212542	2915, 3973, 7052, 1956, 5733, 2767, 10672, 1813, 1902, 796, 4829, 4883, 51289	1289	69	14116	2.06326	1	0.231483	32.7584
GOTERM_BP_ALL	GO:0009058~biosynthetic process	355	22.036	0.0215846	4208, 7494, 51575, 3720, 146050, 4520, 5733, 6873, 29028, 63925, 132660, 146434, 51085, 7166, 533, 7068, 7067, 22803, 1979, 5740, 116028, 167826, 6617, 1080, 7741, 6217, 63934, 3292, 1586, 540, 55659, 81851, 165631, 79618, 51166, 6877, 6222, 51761, 401, 1491, 163255, 22796, 7730, 347736, 9987, 84498, 7042, 25902, 1840, 56751, 7627, 2972, 9994, 8854, 1468, 23522, 5629, 229, 30062, 10317, 10215, 23…	1289	3542	14116	1.09759	1	0.233996	33.1765
GOTERM_BP_ALL	GO:0040018~positive regulation of multicellular organism growth	7	0.434513	0.0222587	6531, 1813, 1385, 1735, 2692, 2693, 5454	1289	25	14116	3.06631	1	0.239746	34.0219
GOTERM_BP_ALL	GO:0051147~regulation of muscle cell differentiation	9	0.558659	0.022452	463, 91653, 3084, 5629, 3486, 3065, 8536, 7314, 84525	1289	39	14116	2.52718	1	0.240902	34.2625
GOTERM_BP_ALL	GO:0031646~positive regulation of neurological system process	9	0.558659	0.022452	2897, 2898, 2893, 6863, 1956, 2891, 9607, 7314, 4915	1289	39	14116	2.52718	1	0.240902	34.2625
GOTERM_BP_ALL	GO:0010605~negative regulation of macromolecule metabolic process	84	5.21415	0.0226336	6657, 4208, 7291, 8531, 27022, 225689, 7026, 3720, 5915, 3084, 1045, 3625, 5684, 80381, 51085, 23405, 3486, 7068, 3234, 7067, 1979, 10138, 5582, 6662, 5074, 5079, 4194, 84944, 64783, 9208, 6688, 7314, 5694, 9541, 55806, 9705, 84504, 54962, 6304, 29842, 3400, 4089, 5455, 7554, 7572, 64750, 7101, 7730, 2167, 4188, 1745, 1029, 3169, 8092, 1786, 5458, 79727, 57057, 6909, 3399, 8891, 7080, 8403, 2551,…	1289	734	14116	1.25326	1	0.241939	34.4877
GOTERM_BP_ALL	GO:0048863~stem cell differentiation	8	0.496586	0.022905	6657, 124540, 83439, 23405, 7520, 5081, 1045, 79727	1289	32	14116	2.73778	1	0.243807	34.823
GOTERM_BP_ALL	GO:0051153~regulation of striated muscle cell differentiation	8	0.496586	0.022905	463, 91653, 3084, 5629, 3486, 3065, 7314, 84525	1289	32	14116	2.73778	1	0.243807	34.823
GOTERM_BP_ALL	GO:0060021~palate development	8	0.496586	0.022905	11023, 6899, 5156, 4089, 60529, 10194, 8092, 25976	1289	32	14116	2.73778	1	0.243807	34.823
GOTERM_BP_ALL	GO:0034622~cellular macromolecular complex assembly	41	2.545	0.0230741	55154, 8338, 3084, 347733, 79861, 9555, 7472, 25929, 9790, 2898, 347688, 10381, 51807, 8362, 23405, 94239, 285521, 4675, 8344, 79003, 773, 23522, 6433, 5194, 4673, 229, 857, 10376, 4747, 3329, 26747, 25839, 8355, 8337, 4089, 8332, 83992, 55705, 55011, 85453, 4690	1289	318	14116	1.41194	1	0.244709	35.031
GOTERM_BP_ALL	GO:0003008~system process	160	9.93172	0.0233854	5950, 64111, 5370, 5733, 50939, 10699, 2741, 1103, 6870, 153, 30819, 2202, 130507, 5179, 1184, 1080, 169522, 9353, 51090, 4889, 4885, 4886, 9152, 1813, 1278, 56925, 5454, 6752, 3420, 6750, 7101, 57369, 10324, 9626, 3212, 2070, 8383, 2767, 3749, 9227, 57057, 1501, 4803, 56751, 107, 83715, 2831, 7045, 10941, 5764, 3736, 3226, 30062, 1301, 796, 10215, 793, 291, 4621, 6387, 6899, 4625, 259295, 7433, …	1289	1503	14116	1.16579	1	0.24692	35.4125
GOTERM_BP_ALL	GO:0050965~detection of temperature stimulus involved in sensory perception of pain	3	0.18622	0.0234427	2063, 796, 56925	1289	3	14116	10.9511	1	0.246774	35.4824
GOTERM_BP_ALL	GO:0021780~glial cell fate specification	3	0.18622	0.0234427	429, 4821, 10215	1289	3	14116	10.9511	1	0.246774	35.4824
GOTERM_BP_ALL	GO:0050961~detection of temperature stimulus involved in sensory perception	3	0.18622	0.0234427	2063, 796, 56925	1289	3	14116	10.9511	1	0.246774	35.4824
GOTERM_BP_ALL	GO:0021529~spinal cord oligodendrocyte cell differentiation	3	0.18622	0.0234427	429, 4821, 10215	1289	3	14116	10.9511	1	0.246774	35.4824
GOTERM_BP_ALL	GO:0021779~oligodendrocyte cell fate commitment	3	0.18622	0.0234427	429, 4821, 10215	1289	3	14116	10.9511	1	0.246774	35.4824
GOTERM_BP_ALL	GO:0021778~oligodendrocyte cell fate specification	3	0.18622	0.0234427	429, 4821, 10215	1289	3	14116	10.9511	1	0.246774	35.4824
GOTERM_BP_ALL	GO:0021530~spinal cord oligodendrocyte cell fate specification	3	0.18622	0.0234427	429, 4821, 10215	1289	3	14116	10.9511	1	0.246774	35.4824
GOTERM_BP_ALL	GO:0030278~regulation of ossification	14	0.869025	0.0235153	6657, 1959, 658, 90, 799, 1749, 796, 4745, 6422, 80381, 7042, 2662, 7068, 6662	1289	78	14116	1.96559	1	0.24677	35.571
GOTERM_BP_ALL	GO:0042596~fear response	6	0.372439	0.0246769	2898, 153, 5179, 4761, 2917, 885	1289	19	14116	3.45825	1	0.256678	36.9723
GOTERM_BP_ALL	GO:0000003~reproduction	87	5.40037	0.0249343	6657, 1004, 5950, 8531, 284359, 2056, 9240, 682, 5069, 29127, 2741, 219793, 3625, 6422, 4824, 7391, 284013, 6414, 10655, 3485, 22803, 4920, 1770, 3239, 132625, 6662, 2902, 23705, 3714, 5079, 84944, 3295, 3791, 4889, 1385, 1586, 540, 10663, 4830, 3952, 29842, 54361, 3641, 3645, 1956, 9576, 3169, 7472, 8655, 7042, 8900, 7274, 4948, 11077, 7520, 8909, 2834, 4323, 84321, 7080, 658, 286128, 5156, 5084…	1289	767	14116	1.24217	1	0.25831	37.2789
GOTERM_BP_ALL	GO:0010646~regulation of cell communication	114	7.07635	0.0251379	5950, 2641, 2741, 1103, 64399, 23463, 3485, 8737, 3486, 22900, 8525, 9145, 7545, 9639, 8874, 4889, 1902, 1385, 5649, 4886, 23263, 1813, 7204, 1000, 64321, 4188, 9627, 10675, 7042, 7189, 25771, 57221, 374403, 1501, 1840, 4803, 6000, 6003, 85442, 5966, 815, 116987, 90, 7425, 793, 2302, 27302, 429, 7052, 5770, 399, 23101, 6657, 1149, 2056, 26037, 11255, 2917, 375567, 3625, 2911, 25928, 2897, 2898, 2…	1289	1038	14116	1.20272	1	0.259446	37.5203
GOTERM_BP_ALL	GO:0032104~regulation of response to extracellular stimulus	5	0.310366	0.0252341	4852, 3952, 885, 9607, 2693	1289	13	14116	4.21197	1	0.259614	37.6341
GOTERM_BP_ALL	GO:0043576~regulation of respiratory gaseous exchange	5	0.310366	0.0252341	2902, 4929, 401, 2741, 30012	1289	13	14116	4.21197	1	0.259614	37.6341
GOTERM_BP_ALL	GO:0001759~induction of an organ	5	0.310366	0.0252341	3227, 2248, 2668, 2255, 3237	1289	13	14116	4.21197	1	0.259614	37.6341
GOTERM_BP_ALL	GO:0032107~regulation of response to nutrient levels	5	0.310366	0.0252341	4852, 3952, 885, 9607, 2693	1289	13	14116	4.21197	1	0.259614	37.6341
GOTERM_BP_ALL	GO:0051048~negative regulation of secretion	11	0.682806	0.0255263	1149, 26297, 3084, 11255, 2917, 4889, 1813, 3625, 4886, 2693, 3589	1289	55	14116	2.19022	1	0.261525	37.9786
GOTERM_BP_ALL	GO:0021953~central nervous system neuron differentiation	9	0.558659	0.025893	773, 429, 7101, 6656, 4929, 3952, 4009, 1813, 1641	1289	40	14116	2.464	1	0.264078	38.4083
GOTERM_BP_ALL	GO:0051049~regulation of transport	53	3.28988	0.0261138	781, 7205, 5950, 1149, 3084, 2641, 11255, 2917, 3625, 2897, 26297, 22900, 6564, 773, 1137, 23705, 4842, 6786, 4889, 1385, 5071, 4886, 2668, 2255, 3952, 6248, 1813, 4089, 9607, 5122, 6550, 3589, 9368, 4188, 9627, 2932, 1029, 7189, 7042, 20, 4803, 29108, 55075, 815, 857, 796, 8660, 2692, 2693, 3973, 6863, 9765, 4915	1289	435	14116	1.33427	1	0.265327	38.6657
GOTERM_BP_ALL	GO:0040012~regulation of locomotion	27	1.67598	0.0267619	7205, 6750, 1956, 10672, 5080, 14, 7042, 10630, 3486, 5797, 57142, 3714, 4318, 5156, 9353, 3791, 8660, 5340, 27302, 27329, 6387, 9480, 8633, 2255, 6863, 1813, 6910	1289	192	14116	1.54	1	0.270296	39.4154
GOTERM_BP_ALL	GO:0035137~hindlimb morphogenesis	7	0.434513	0.026767	7291, 5915, 2122, 23405, 3235, 60529, 3236	1289	26	14116	2.94838	1	0.269637	39.4212
GOTERM_BP_ALL	GO:0051952~regulation of amine transport	8	0.496586	0.0268535	2897, 1137, 773, 2668, 11255, 1813, 9607, 6564	1289	33	14116	2.65482	1	0.269687	39.5207
GOTERM_BP_ALL	GO:0034641~cellular nitrogen compound metabolic process	365	22.6567	0.0281027	4208, 7494, 51575, 51574, 1479, 3720, 146050, 4520, 5733, 6873, 29028, 63925, 132660, 146434, 51085, 7166, 533, 146956, 7068, 7067, 22803, 116028, 167826, 6617, 7741, 6217, 63934, 540, 55659, 81851, 167153, 165631, 79618, 56647, 6877, 1716, 51761, 401, 1813, 1491, 163255, 549, 7730, 347736, 9987, 84498, 23293, 7042, 1840, 56751, 7627, 2972, 9994, 23522, 9991, 5629, 229, 30062, 22909, 10215, 2302,…	1289	3670	14116	1.08914	1	0.279718	40.9389
GOTERM_BP_ALL	GO:0051270~regulation of cell motion	27	1.67598	0.0283448	7205, 6750, 1956, 10672, 5080, 14, 7042, 10630, 3486, 5797, 57142, 3714, 4318, 5156, 3791, 8660, 5340, 27302, 27329, 6387, 9480, 8633, 6863, 8829, 6672, 1813, 6910	1289	193	14116	1.53202	1	0.28106	41.2101
GOTERM_BP_ALL	GO:0022414~reproductive process	86	5.3383	0.0288005	6657, 1004, 5950, 8531, 284359, 2056, 9240, 682, 5069, 29127, 2741, 219793, 3625, 6422, 4824, 7391, 284013, 10655, 3485, 22803, 4920, 1770, 3239, 132625, 6662, 2902, 23705, 3714, 5079, 84944, 3295, 3791, 4889, 1385, 1586, 540, 10663, 4830, 3952, 29842, 54361, 3641, 3645, 1956, 9576, 3169, 7472, 8655, 7042, 8900, 7274, 4948, 11077, 7520, 8909, 2834, 4323, 84321, 7080, 658, 286128, 5156, 50846, 90,…	1289	762	14116	1.23595	1	0.284194	41.7173
GOTERM_BP_ALL	GO:0055066~di-, tri-valent inorganic cation homeostasis	32	1.98634	0.0288539	6261, 5733, 11255, 10672, 9247, 2898, 8811, 59341, 10803, 2830, 4057, 57419, 2902, 773, 799, 3791, 1902, 796, 857, 1903, 4886, 540, 1232, 4891, 6387, 7052, 6863, 2495, 5837, 2535, 1813, 51289	1289	239	14116	1.46626	1	0.283923	41.7765
GOTERM_BP_ALL	GO:0048167~regulation of synaptic plasticity	12	0.744879	0.0289494	2898, 2902, 1959, 1501, 815, 1813, 5923, 4909, 7425, 7314, 9145, 793	1289	64	14116	2.05334	1	0.284005	41.8822
GOTERM_BP_ALL	GO:0002052~positive regulation of neuroblast proliferation	4	0.248293	0.0299123	6657, 23440, 1813, 5080	1289	8	14116	5.47556	1	0.291306	42.9378
GOTERM_BP_ALL	GO:0021854~hypothalamus development	4	0.248293	0.0299123	219409, 23440, 30062, 5454	1289	8	14116	5.47556	1	0.291306	42.9378
GOTERM_BP_ALL	GO:0042417~dopamine metabolic process	6	0.372439	0.0304984	7042, 6531, 4929, 9627, 1813, 5071	1289	20	14116	3.28534	1	0.295407	43.5712
GOTERM_BP_ALL	GO:0001654~eye development	20	1.24146	0.0307685	6657, 5950, 8854, 7101, 6656, 658, 10265, 5915, 5629, 30062, 5080, 5458, 7042, 11023, 10586, 27319, 5797, 338917, 4915, 256297	1289	132	14116	1.65926	1	0.296884	43.8609
GOTERM_BP_ALL	GO:0050806~positive regulation of synaptic transmission	8	0.496586	0.0312405	2897, 2898, 2893, 6863, 1956, 2891, 7314, 4915	1289	34	14116	2.57674	1	0.299991	44.3639
GOTERM_BP_ALL	GO:0003012~muscle system process	24	1.48976	0.0318981	6752, 6261, 10324, 58, 148, 2702, 8082, 2741, 2767, 7138, 26509, 6331, 57057, 4621, 2668, 4625, 8811, 7433, 10021, 4626, 1140, 1813, 30819, 88	1289	168	14116	1.56445	1	0.304563	45.0574
GOTERM_BP_ALL	GO:0048738~cardiac muscle tissue development	11	0.682806	0.0319805	27302, 7042, 6909, 5950, 4625, 9421, 5915, 3084, 5629, 1301, 6910	1289	57	14116	2.11337	1	0.30448	45.1438
GOTERM_BP_ALL	GO:0010552~positive regulation of specific transcription from RNA polymerase II promoter	11	0.682806	0.0319805	4208, 51085, 7391, 7942, 2668, 9421, 64783, 3065, 6873, 1385, 6910	1289	57	14116	2.11337	1	0.30448	45.1438
GOTERM_BP_ALL	GO:0010863~positive regulation of phospholipase C activity	12	0.744879	0.0320806	2915, 3973, 7052, 1956, 5733, 2767, 1813, 1902, 796, 4883, 4829, 51289	1289	65	14116	2.02175	1	0.304538	45.2485
GOTERM_BP_ALL	GO:0007202~activation of phospholipase C activity	12	0.744879	0.0320806	2915, 3973, 7052, 1956, 5733, 2767, 1813, 1902, 796, 4883, 4829, 51289	1289	65	14116	2.02175	1	0.304538	45.2485
GOTERM_BP_ALL	GO:0021795~cerebral cortex cell migration	5	0.310366	0.0328357	5194, 5649, 5455, 7080, 5454	1289	14	14116	3.91112	1	0.309805	46.0322
GOTERM_BP_ALL	GO:0043010~camera-type eye development	17	1.05525	0.0330329	6657, 5950, 8854, 7101, 6656, 658, 10265, 5629, 30062, 5080, 5458, 11023, 10586, 27319, 5797, 338917, 256297	1289	107	14116	1.7399	1	0.310615	46.2351
GOTERM_BP_ALL	GO:0007169~transmembrane receptor protein tyrosine kinase signaling pathway	30	1.8622	0.0343798	284656, 3084, 1956, 55816, 2898, 2248, 4803, 3484, 4920, 1979, 8527, 2046, 773, 2044, 5156, 3791, 2324, 8660, 25976, 3937, 8822, 2255, 2885, 8829, 5770, 3645, 4915, 4643, 11122, 4690	1289	224	14116	1.46667	1	0.320406	47.6019
GOTERM_BP_ALL	GO:0016331~morphogenesis of embryonic epithelium	11	0.682806	0.0356035	7189, 8854, 7291, 3714, 6862, 54361, 5100, 8092, 9620, 85416, 7020	1289	58	14116	2.07694	1	0.329074	48.8151
GOTERM_BP_ALL	GO:0051345~positive regulation of hydrolase activity	25	1.55183	0.0358142	9994, 2915, 55075, 1956, 5733, 2767, 1029, 229, 10672, 5923, 1902, 796, 3336, 2302, 3329, 4891, 3973, 7052, 22900, 29108, 885, 1813, 4883, 4829, 51289	1289	179	14116	1.52949	1	0.329906	49.0213
GOTERM_BP_ALL	GO:0016043~cellular component organization	253	15.7045	0.0363168	7205, 64093, 29127, 3084, 6873, 55742, 4897, 51179, 10487, 65055, 23136, 22803, 4617, 1184, 5649, 5359, 114798, 3915, 6877, 1813, 1491, 22796, 347733, 23293, 7042, 2596, 2972, 83715, 1462, 23114, 7045, 79625, 9890, 23522, 5629, 229, 1301, 9896, 2302, 9183, 6387, 7052, 2968, 85453, 50855, 51673, 2898, 10381, 8362, 94239, 6396, 23022, 89780, 11234, 5928, 4741, 5923, 2891, 4744, 7978, 10376, 4747, 2…	1289	2498	14116	1.10914	1	0.332948	49.5099
GOTERM_BP_ALL	GO:0009266~response to temperature stimulus	14	0.869025	0.0371033	8989, 6750, 8531, 8988, 2063, 4842, 7425, 796, 26509, 126393, 153, 8891, 56925, 6489	1289	83	14116	1.84718	1	0.338094	50.2658
GOTERM_BP_ALL	GO:0032845~negative regulation of homeostatic process	6	0.372439	0.0371128	7014, 4842, 2537, 9607, 796, 3375	1289	21	14116	3.12889	1	0.33738	50.2749
GOTERM_BP_ALL	GO:0046928~regulation of neurotransmitter secretion	6	0.372439	0.0371128	773, 815, 4803, 9627, 5071, 4915	1289	21	14116	3.12889	1	0.33738	50.2749
GOTERM_BP_ALL	GO:0043623~cellular protein complex assembly	23	1.42768	0.0381236	773, 55154, 5194, 347733, 3084, 229, 79861, 857, 7472, 10376, 4747, 3329, 2898, 347688, 10381, 51807, 25839, 285521, 4089, 83992, 55705, 4690, 79003	1289	162	14116	1.55479	1	0.344116	51.2305
GOTERM_BP_ALL	GO:0060193~positive regulation of lipase activity	13	0.806952	0.038206	2915, 3973, 7052, 1956, 5733, 2767, 10672, 1813, 1902, 796, 4829, 4883, 51289	1289	75	14116	1.89819	1	0.343933	51.3075
GOTERM_BP_ALL	GO:0051899~membrane depolarization	9	0.558659	0.0383752	2897, 2898, 1137, 773, 2902, 2895, 885, 2537, 857	1289	43	14116	2.2921	1	0.344391	51.4655
GOTERM_BP_ALL	GO:0043392~negative regulation of DNA binding	10	0.620732	0.0393719	55806, 4188, 11213, 5629, 6672, 1649, 3399, 1029, 7067, 2302	1289	51	14116	2.14728	1	0.350887	52.3865
GOTERM_BP_ALL	GO:0050769~positive regulation of neurogenesis	11	0.682806	0.039502	6657, 3984, 84504, 4803, 9353, 23440, 1813, 7520, 79006, 5080, 4747	1289	59	14116	2.04174	1	0.351035	52.5055
GOTERM_BP_ALL	GO:0030005~cellular di-, tri-valent inorganic cation homeostasis	30	1.8622	0.0399322	6261, 5733, 11255, 10672, 9247, 2898, 8811, 59341, 10803, 2830, 4057, 57419, 2902, 773, 799, 1902, 796, 857, 1903, 4886, 540, 1232, 6387, 7052, 6863, 2495, 5837, 2535, 1813, 51289	1289	227	14116	1.44729	1	0.353348	52.8969
GOTERM_BP_ALL	GO:0043434~response to peptide hormone stimulus	22	1.36561	0.0404682	5950, 1959, 1080, 682, 229, 7425, 8660, 7472, 2692, 4747, 2693, 7391, 2885, 4803, 3484, 3952, 8891, 5770, 1979, 5798, 5122, 83992	1289	154	14116	1.56445	1	0.3564	53.3804
GOTERM_BP_ALL	GO:0048168~regulation of neuronal synaptic plasticity	8	0.496586	0.0413957	2898, 2902, 1959, 815, 1813, 5923, 7425, 9145	1289	36	14116	2.43358	1	0.362197	54.2058
GOTERM_BP_ALL	GO:0007422~peripheral nervous system development	8	0.496586	0.0413957	30812, 2668, 1959, 9480, 4803, 3235, 3236, 5454	1289	36	14116	2.43358	1	0.362197	54.2058
GOTERM_BP_ALL	GO:0008272~sulfate transport	5	0.310366	0.0416296	375611, 284129, 29127, 1951, 1836	1289	15	14116	3.65037	1	0.363045	54.4119
GOTERM_BP_ALL	GO:0001662~behavioral fear response	5	0.310366	0.0416296	2898, 5179, 4761, 2917, 885	1289	15	14116	3.65037	1	0.363045	54.4119
GOTERM_BP_ALL	GO:0002209~behavioral defense response	5	0.310366	0.0416296	2898, 5179, 4761, 2917, 885	1289	15	14116	3.65037	1	0.363045	54.4119
GOTERM_BP_ALL	GO:0008343~adult feeding behavior	4	0.248293	0.0418809	4852, 3952, 9607, 2693	1289	9	14116	4.86717	1	0.364008	54.6322
GOTERM_BP_ALL	GO:0017145~stem cell division	4	0.248293	0.0418809	7042, 89780, 1029, 259266	1289	9	14116	4.86717	1	0.364008	54.6322
GOTERM_BP_ALL	GO:0030002~cellular anion homeostasis	4	0.248293	0.0418809	773, 9368, 10568, 9247	1289	9	14116	4.86717	1	0.364008	54.6322
GOTERM_BP_ALL	GO:0044093~positive regulation of molecular function	67	4.15891	0.0419449	2915, 112, 3084, 5733, 111, 3336, 2911, 5684, 153, 4254, 8737, 4929, 22900, 10487, 8525, 885, 8527, 4829, 6786, 5923, 1902, 7314, 5694, 5649, 4891, 2668, 4830, 1813, 9607, 1956, 4188, 10672, 2767, 1029, 3363, 7189, 7042, 4988, 9162, 8811, 108, 2596, 29108, 107, 121268, 4883, 9994, 5300, 55075, 815, 11213, 799, 229, 5721, 857, 796, 2692, 3329, 2302, 3973, 7052, 6672, 2587, 7097, 4915, 51289, 896	1289	586	14116	1.25209	1	0.363655	54.6882
GOTERM_BP_ALL	GO:0001508~regulation of action potential	12	0.744879	0.0429014	2898, 1137, 3751, 1959, 57369, 6863, 50846, 51090, 2767, 2741, 10215, 5454	1289	68	14116	1.93255	1	0.369515	55.5166
GOTERM_BP_ALL	GO:0048593~camera-type eye morphogenesis	9	0.558659	0.0432983	6657, 5950, 6656, 27319, 10265, 5629, 5797, 338917, 256297	1289	44	14116	2.24	1	0.37145	55.8562
GOTERM_BP_ALL	GO:0015711~organic anion transport	9	0.558659	0.0432983	79751, 4948, 5733, 1951, 9497, 6555, 9121, 291, 10599	1289	44	14116	2.24	1	0.37145	55.8562
GOTERM_BP_ALL	GO:0007200~activation of phospholipase C activity by G-protein coupled receptor protein signaling pathway coupled to IP3 second messenger	10	0.620732	0.0439127	2915, 3973, 7052, 5733, 2767, 1813, 796, 4883, 4829, 51289	1289	52	14116	2.10599	1	0.374858	56.3769
GOTERM_BP_ALL	GO:0032099~negative regulation of appetite	3	0.18622	0.0440603	3952, 885, 9607	1289	4	14116	8.21334	1	0.375056	56.5012
GOTERM_BP_ALL	GO:0001561~fatty acid alpha-oxidation	3	0.18622	0.0440603	51179, 5194, 54363	1289	4	14116	8.21334	1	0.375056	56.5012
GOTERM_BP_ALL	GO:0016048~detection of temperature stimulus	3	0.18622	0.0440603	2063, 796, 56925	1289	4	14116	8.21334	1	0.375056	56.5012
GOTERM_BP_ALL	GO:0045110~intermediate filament bundle assembly	3	0.18622	0.0440603	4741, 4744, 4747	1289	4	14116	8.21334	1	0.375056	56.5012
GOTERM_BP_ALL	GO:0032096~negative regulation of response to food	3	0.18622	0.0440603	3952, 885, 9607	1289	4	14116	8.21334	1	0.375056	56.5012
GOTERM_BP_ALL	GO:0048935~peripheral nervous system neuron development	3	0.18622	0.0440603	9480, 3235, 3236	1289	4	14116	8.21334	1	0.375056	56.5012
GOTERM_BP_ALL	GO:0007611~learning or memory	17	1.05525	0.0442774	2902, 5764, 1959, 8516, 2917, 11255, 5923, 5071, 793, 1501, 4761, 6863, 8811, 4803, 107, 1813, 5582	1289	111	14116	1.6772	1	0.375726	56.6834
GOTERM_BP_ALL	GO:0010648~negative regulation of cell communication	32	1.98634	0.0445284	6657, 1149, 4188, 2741, 375567, 25928, 64399, 2897, 2898, 2899, 22900, 3486, 8525, 6000, 9479, 6003, 5074, 5300, 9306, 11213, 90, 4889, 857, 122809, 2888, 9480, 3950, 54361, 5770, 1813, 399, 64321	1289	248	14116	1.41305	1	0.37662	56.893
GOTERM_BP_ALL	GO:0002027~regulation of heart rate	6	0.372439	0.0445399	153, 4625, 6863, 10265, 1813, 6870	1289	22	14116	2.98667	1	0.375893	56.9026
GOTERM_BP_ALL	GO:0008016~regulation of heart contraction	13	0.806952	0.0455302	7042, 153, 4625, 6863, 10265, 10021, 4842, 7068, 7067, 1813, 6331, 30819, 6870	1289	77	14116	1.84889	1	0.381742	57.7204
GOTERM_BP_ALL	GO:0043085~positive regulation of catalytic activity	60	3.72439	0.0464611	2915, 112, 3084, 5733, 111, 3336, 2911, 5684, 153, 4254, 8737, 4929, 22900, 10487, 8525, 885, 8527, 4829, 5923, 1902, 7314, 5694, 5649, 4891, 2668, 1813, 9607, 1956, 4188, 2767, 1029, 10672, 3363, 7189, 7042, 4988, 9162, 8811, 108, 2596, 29108, 107, 4883, 9994, 5300, 55075, 799, 229, 857, 796, 5721, 2692, 3329, 2302, 3973, 7052, 2587, 4915, 896, 51289	1289	520	14116	1.26359	1	0.387119	58.4757
GOTERM_BP_ALL	GO:0050954~sensory perception of mechanical stimulus	16	0.993172	0.0466296	8989, 6657, 10253, 2917, 1301, 501, 5459, 5458, 1687, 375611, 6899, 56751, 25861, 83715, 53904, 26520	1289	103	14116	1.70115	1	0.387417	58.611
GOTERM_BP_ALL	GO:0046660~female sex differentiation	12	0.744879	0.0470069	1004, 5950, 3973, 658, 3952, 54361, 3791, 7425, 3625, 4323, 132625, 7080	1289	69	14116	1.90454	1	0.389085	58.9126
GOTERM_BP_ALL	GO:0046545~development of primary female sexual characteristics	12	0.744879	0.0470069	1004, 5950, 3973, 658, 3952, 54361, 3791, 7425, 3625, 4323, 132625, 7080	1289	69	14116	1.90454	1	0.389085	58.9126
GOTERM_BP_ALL	GO:0048592~eye morphogenesis	12	0.744879	0.0470069	6657, 5950, 6656, 27319, 10265, 5915, 5629, 5797, 5080, 338917, 4915, 256297	1289	69	14116	1.90454	1	0.389085	58.9126
GOTERM_BP_ALL	GO:0016049~cell growth	11	0.682806	0.0481568	64121, 7042, 773, 58, 22803, 8527, 5459, 5458, 3575, 1641, 3249	1289	61	14116	1.97479	1	0.395766	59.8189
GOTERM_BP_ALL	GO:0001525~angiogenesis	21	1.30354	0.0484269	57142, 9421, 6278, 9353, 90, 2637, 3791, 10672, 14, 57057, 7042, 6387, 6899, 2255, 8829, 9037, 23405, 9496, 9464, 4323, 64321	1289	148	14116	1.55388	1	0.396692	60.029
GOTERM_BP_ALL	GO:0043433~negative regulation of transcription factor activity	9	0.558659	0.0486204	55806, 11213, 5629, 6672, 1649, 3399, 1029, 7067, 2302	1289	45	14116	2.19022	1	0.39712	60.1789
GOTERM_BP_ALL	GO:0001843~neural tube closure	7	0.434513	0.0506452	7189, 7291, 6862, 8092, 9620, 85416, 7020	1289	30	14116	2.55526	1	0.409188	61.7157
GOTERM_BP_ALL	GO:0046620~regulation of organ growth	7	0.434513	0.0506452	27302, 5950, 8531, 3084, 84944, 5629, 6910	1289	30	14116	2.55526	1	0.409188	61.7157
GOTERM_BP_ALL	GO:0060606~tube closure	7	0.434513	0.0506452	7189, 7291, 6862, 8092, 9620, 85416, 7020	1289	30	14116	2.55526	1	0.409188	61.7157
GOTERM_BP_ALL	GO:0060191~regulation of lipase activity	14	0.869025	0.0514174	2915, 1956, 5733, 2767, 10672, 1902, 796, 27329, 7052, 3973, 1813, 4883, 4829, 51289	1289	87	14116	1.76225	1	0.4132	62.2869
GOTERM_BP_ALL	GO:0014072~response to isoquinoline alkaloid	5	0.310366	0.0516211	2902, 6863, 1813, 6870, 5122	1289	16	14116	3.42223	1	0.413638	62.4363
GOTERM_BP_ALL	GO:0043278~response to morphine	5	0.310366	0.0516211	2902, 6863, 1813, 6870, 5122	1289	16	14116	3.42223	1	0.413638	62.4363
GOTERM_BP_ALL	GO:0048639~positive regulation of developmental growth	5	0.310366	0.0516211	3984, 4803, 5629, 84525, 4654	1289	16	14116	3.42223	1	0.413638	62.4363
GOTERM_BP_ALL	GO:0001822~kidney development	15	0.931099	0.0527832	3227, 8854, 8516, 5915, 9353, 5629, 25976, 3764, 2668, 3975, 4089, 3237, 6664, 4643, 5455	1289	96	14116	1.71111	1	0.419995	63.2776
GOTERM_BP_ALL	GO:0060078~regulation of postsynaptic membrane potential	6	0.372439	0.0527911	2897, 2898, 1137, 2902, 2895, 2741	1289	23	14116	2.85682	1	0.419207	63.2833
GOTERM_BP_ALL	GO:0048806~genitalia development	6	0.372439	0.0527911	6657, 5950, 3973, 5156, 4920, 3239	1289	23	14116	2.85682	1	0.419207	63.2833
GOTERM_BP_ALL	GO:0043279~response to alkaloid	10	0.620732	0.0540139	1137, 2902, 2912, 6261, 6531, 6863, 1140, 1813, 6870, 5122	1289	54	14116	2.02799	1	0.425833	64.1491
GOTERM_BP_ALL	GO:0007623~circadian rhythm	9	0.558659	0.0543495	540, 4862, 9956, 27306, 1956, 1813, 9607, 3363, 6550	1289	46	14116	2.14261	1	0.427023	64.3833
GOTERM_BP_ALL	GO:0010810~regulation of cell-substrate adhesion	9	0.558659	0.0543495	10085, 64093, 9480, 2199, 1029, 375567, 4323, 79625, 4617	1289	46	14116	2.14261	1	0.427023	64.3833
GOTERM_BP_ALL	GO:0070482~response to oxygen levels	20	1.24146	0.0546423	1137, 4313, 3714, 6261, 2056, 5156, 4842, 2071, 857, 5352, 768, 7042, 4891, 7391, 10630, 4929, 5837, 4089, 1365, 4323	1289	141	14116	1.55335	1	0.427949	64.5865
GOTERM_BP_ALL	GO:0019725~cellular homeostasis	54	3.35196	0.0549235	6261, 11255, 5733, 2741, 9247, 2897, 2898, 2899, 2895, 59341, 885, 773, 1137, 2902, 51090, 1902, 1903, 4886, 1232, 540, 5837, 1140, 1813, 9607, 5454, 347736, 1959, 57369, 9368, 2767, 10672, 3751, 8811, 1649, 10803, 2830, 10568, 4057, 57419, 51218, 50846, 799, 857, 10215, 796, 5340, 6387, 7052, 6863, 2495, 51458, 2535, 2537, 51289	1289	466	14116	1.26901	1	0.428799	64.7806
GOTERM_BP_ALL	GO:0048015~phosphoinositide-mediated signaling	14	0.869025	0.0555154	2915, 4852, 5733, 2767, 796, 5290, 7052, 3973, 8362, 1813, 4883, 4829, 51289, 5297	1289	88	14116	1.74222	1	0.431496	65.1859
GOTERM_BP_ALL	GO:0055012~ventricular cardiac muscle cell differentiation	4	0.248293	0.0558674	27302, 5915, 3084, 5629	1289	10	14116	4.38045	1	0.432748	65.4248
GOTERM_BP_ALL	GO:0050678~regulation of epithelial cell proliferation	12	0.744879	0.0560011	4824, 7042, 26257, 1030, 2255, 4830, 1956, 3915, 11255, 3791, 1749, 5080	1289	71	14116	1.85089	1	0.432703	65.5151
GOTERM_BP_ALL	GO:0007605~sensory perception of sound	15	0.931099	0.0567396	6657, 10253, 2917, 1301, 501, 5459, 5458, 1687, 375611, 6899, 56751, 25861, 83715, 53904, 26520	1289	97	14116	1.69347	1	0.436215	66.0101
GOTERM_BP_ALL	GO:0031667~response to nutrient levels	26	1.6139	0.056943	6657, 6752, 5950, 8854, 6750, 6751, 240, 55054, 4852, 229, 1797, 857, 23564, 2693, 7391, 1030, 7274, 9776, 3952, 3485, 6672, 1649, 885, 9607, 249, 5122	1289	197	14116	1.44533	1	0.436569	66.1452
GOTERM_BP_ALL	GO:0010817~regulation of hormone levels	21	1.30354	0.0575527	5950, 8854, 773, 1733, 7425, 3169, 3292, 1735, 9227, 2692, 1586, 5649, 2693, 64377, 4803, 3952, 59341, 54361, 5947, 5122, 2834	1289	151	14116	1.523	1	0.439286	66.5473
GOTERM_BP_ALL	GO:0006631~fatty acid metabolic process	26	1.6139	0.0597733	122970, 240, 2167, 9415, 3033, 10630, 51179, 116285, 5740, 23305, 246, 60481, 5194, 51703, 3295, 54363, 28965, 1962, 4258, 22949, 27329, 6307, 27306, 3952, 51, 134526	1289	198	14116	1.43803	1	0.451201	67.9739
GOTERM_BP_ALL	GO:0007613~memory	8	0.496586	0.0602654	2902, 8516, 6863, 4803, 11255, 107, 2917, 5923	1289	39	14116	2.24638	1	0.453143	68.2821
GOTERM_BP_ALL	GO:0008285~negative regulation of cell proliferation	43	2.66915	0.0604643	6752, 5950, 6753, 6750, 6751, 8519, 2919, 3720, 5915, 23515, 1029, 7472, 5080, 80381, 7042, 4824, 1030, 4988, 3486, 5797, 4488, 5074, 8854, 27340, 4194, 148, 5928, 5629, 857, 2302, 5340, 26257, 11023, 2255, 4830, 2495, 51761, 4089, 1813, 1491, 338917, 6910, 83992	1289	361	14116	1.30443	1	0.45342	68.4059
GOTERM_BP_ALL	GO:0040017~positive regulation of locomotion	15	0.931099	0.0608931	7205, 5156, 4318, 1956, 9353, 3791, 8660, 14, 7042, 6387, 27329, 9480, 10630, 6863, 2255	1289	98	14116	1.67619	1	0.454986	68.6712
GOTERM_BP_ALL	GO:0045778~positive regulation of ossification	6	0.372439	0.0618701	7042, 658, 7068, 90, 796, 80381	1289	24	14116	2.73778	1	0.459591	69.2679
GOTERM_BP_ALL	GO:0008306~associative learning	5	0.310366	0.0627985	2902, 4761, 6863, 2917, 1813	1289	17	14116	3.22092	1	0.463873	69.8249
GOTERM_BP_ALL	GO:0042592~homeostatic process	82	5.09001	0.0628497	5950, 1149, 6261, 2056, 5733, 11255, 2741, 9247, 2897, 51085, 153, 2898, 7391, 2899, 2895, 59341, 25861, 885, 7851, 3575, 2902, 773, 1137, 2122, 51090, 3791, 1902, 1903, 346, 4886, 479, 1232, 540, 27329, 4891, 5837, 1140, 1813, 9607, 6550, 5454, 669, 1959, 347736, 57369, 2167, 9368, 10672, 2767, 3169, 23293, 20, 3751, 8811, 1649, 10803, 7520, 10568, 2830, 4057, 57419, 265, 51218, 7014, 50846, 701…	1289	751	14116	1.19573	1	0.463307	69.8554
GOTERM_BP_ALL	GO:0032103~positive regulation of response to external stimulus	11	0.682806	0.0633784	6387, 9180, 7052, 2255, 6863, 2167, 4852, 9353, 3791, 4889, 2693	1289	64	14116	1.88222	1	0.465356	70.168
GOTERM_BP_ALL	GO:0009612~response to mechanical stimulus	10	0.620732	0.0655167	6657, 8989, 58, 4803, 3485, 59341, 55342, 1301, 857, 4323	1289	56	14116	1.95556	1	0.476061	71.4014
GOTERM_BP_ALL	GO:0031349~positive regulation of defense response	12	0.744879	0.0660706	23705, 9180, 7052, 22914, 6863, 2167, 11213, 4889, 7097, 4068, 5819, 3329	1289	73	14116	1.80018	1	0.478162	71.7129
GOTERM_BP_ALL	GO:0055080~cation homeostasis	35	2.17256	0.0662075	6261, 5733, 11255, 10672, 9247, 2898, 8811, 59341, 10803, 2830, 4057, 57419, 2902, 773, 799, 3791, 1902, 796, 1903, 857, 4886, 479, 540, 1232, 4891, 6387, 7052, 6863, 2495, 5837, 51458, 2535, 1813, 6550, 51289	1289	286	14116	1.34017	1	0.478037	71.7894
GOTERM_BP_ALL	GO:0021954~central nervous system neuron development	7	0.434513	0.0662832	429, 7101, 6656, 4929, 3952, 1813, 1641	1289	32	14116	2.39556	1	0.477589	71.8316
GOTERM_BP_ALL	GO:0031557~induction of programmed cell death in response to chemical stimulus	3	0.18622	0.0690453	5601, 2898, 5599	1289	5	14116	6.57067	1	0.491179	73.3318
GOTERM_BP_ALL	GO:0060040~retinal bipolar neuron differentiation	3	0.18622	0.0690453	27319, 10265, 338917	1289	5	14116	6.57067	1	0.491179	73.3318
GOTERM_BP_ALL	GO:0021877~forebrain neuron fate commitment	3	0.18622	0.0690453	1745, 5080, 7080	1289	5	14116	6.57067	1	0.491179	73.3318
GOTERM_BP_ALL	GO:0045663~positive regulation of myoblast differentiation	3	0.18622	0.0690453	463, 91653, 3486	1289	5	14116	6.57067	1	0.491179	73.3318
GOTERM_BP_ALL	GO:0048934~peripheral nervous system neuron differentiation	3	0.18622	0.0690453	9480, 3235, 3236	1289	5	14116	6.57067	1	0.491179	73.3318
GOTERM_BP_ALL	GO:0009991~response to extracellular stimulus	28	1.73805	0.0690756	6752, 6657, 5950, 6750, 6751, 58, 240, 4852, 7391, 1030, 7274, 9776, 4929, 3485, 1649, 885, 249, 8854, 55054, 229, 1797, 857, 23564, 2693, 3952, 6672, 9607, 5122	1289	220	14116	1.39378	1	0.49048	73.3479
GOTERM_BP_ALL	GO:0008217~regulation of blood pressure	15	0.931099	0.0698027	128, 4852, 11255, 10699, 796, 6870, 4886, 153, 6863, 1813, 9607, 1278, 3043, 4883, 7080	1289	100	14116	1.64267	1	0.49336	73.7298
GOTERM_BP_ALL	GO:0040007~growth	24	1.48976	0.0715677	64121, 773, 658, 58, 353500, 5081, 3625, 5459, 5458, 5340, 84620, 7042, 27302, 6414, 23463, 2255, 3484, 2596, 22803, 3237, 8527, 3575, 3249, 1641	1289	183	14116	1.43621	1	0.501462	74.6356
GOTERM_BP_ALL	GO:0048010~vascular endothelial growth factor receptor signaling pathway	4	0.248293	0.0717578	8829, 5156, 3791, 2324	1289	11	14116	3.98223	1	0.50156	74.7313
GOTERM_BP_ALL	GO:0055021~regulation of cardiac muscle growth	4	0.248293	0.0717578	27302, 5950, 3084, 6910	1289	11	14116	3.98223	1	0.50156	74.7313
GOTERM_BP_ALL	GO:0060043~regulation of cardiac muscle cell proliferation	4	0.248293	0.0717578	27302, 5950, 3084, 6910	1289	11	14116	3.98223	1	0.50156	74.7313
GOTERM_BP_ALL	GO:0021871~forebrain regionalization	4	0.248293	0.0717578	7471, 3975, 5080, 7080	1289	11	14116	3.98223	1	0.50156	74.7313
GOTERM_BP_ALL	GO:0021895~cerebral cortex neuron differentiation	4	0.248293	0.0717578	1745, 3400, 1813, 7080	1289	11	14116	3.98223	1	0.50156	74.7313
GOTERM_BP_ALL	GO:0007512~adult heart development	4	0.248293	0.0717578	27302, 4625, 80274, 9464	1289	11	14116	3.98223	1	0.50156	74.7313
GOTERM_BP_ALL	GO:0030850~prostate gland development	4	0.248293	0.0717578	4824, 3169, 3239, 6422	1289	11	14116	3.98223	1	0.50156	74.7313
GOTERM_BP_ALL	GO:0055024~regulation of cardiac muscle tissue development	4	0.248293	0.0717578	27302, 5950, 3084, 6910	1289	11	14116	3.98223	1	0.50156	74.7313
GOTERM_BP_ALL	GO:0051970~negative regulation of transmission of nerve impulse	6	0.372439	0.0717729	2897, 2898, 2899, 2741, 4889, 1813	1289	25	14116	2.62827	1	0.50078	74.739
GOTERM_BP_ALL	GO:0008283~cell proliferation	50	3.10366	0.0732739	5950, 7539, 2919, 4852, 3084, 2641, 29127, 64399, 80381, 4254, 6664, 23305, 3575, 259266, 89780, 4194, 5923, 5697, 6695, 2255, 3641, 3400, 5455, 5454, 1956, 921, 57057, 7042, 10630, 4948, 1801, 7520, 7045, 265, 4323, 4176, 6624, 2637, 796, 8660, 3329, 27302, 6387, 429, 9180, 6899, 51352, 2495, 896, 4142	1289	436	14116	1.25586	1	0.507401	75.483
GOTERM_BP_ALL	GO:0021700~developmental maturation	15	0.931099	0.0745635	30812, 773, 2902, 4313, 2056, 7471, 10265, 3791, 3169, 4897, 2692, 7042, 4929, 29842, 30819	1289	101	14116	1.6264	1	0.512882	76.1057
GOTERM_BP_ALL	GO:0014020~primary neural tube formation	7	0.434513	0.0750454	7189, 7291, 6862, 8092, 9620, 85416, 7020	1289	33	14116	2.32297	1	0.514372	76.3345
GOTERM_BP_ALL	GO:0001709~cell fate determination	7	0.434513	0.0750454	6909, 429, 3714, 7471, 5629, 5080, 4654	1289	33	14116	2.32297	1	0.514372	76.3345
GOTERM_BP_ALL	GO:0060538~skeletal muscle organ development	11	0.682806	0.0750732	58, 7026, 245806, 3235, 6258, 3236, 857, 5081, 1103, 4654, 4617	1289	66	14116	1.82519	1	0.513651	76.3476
GOTERM_BP_ALL	GO:0007519~skeletal muscle tissue development	11	0.682806	0.0750732	58, 7026, 245806, 3235, 6258, 3236, 857, 5081, 1103, 4654, 4617	1289	66	14116	1.82519	1	0.513651	76.3476
GOTERM_BP_ALL	GO:0007492~endoderm development	5	0.310366	0.0751349	3227, 3975, 3915, 5083, 7080	1289	18	14116	3.04198	1	0.513097	76.3768
GOTERM_BP_ALL	GO:0007212~dopamine receptor signaling pathway	5	0.310366	0.0751349	4988, 51617, 2767, 1813, 27065	1289	18	14116	3.04198	1	0.513097	76.3768
GOTERM_BP_ALL	GO:0050708~regulation of protein secretion	10	0.620732	0.078454	7189, 7042, 5950, 23705, 1149, 26297, 29108, 22900, 1813, 5122	1289	58	14116	1.88812	1	0.5281	77.8947
GOTERM_BP_ALL	GO:0006164~purine nucleotide biosynthetic process	20	1.24146	0.0805499	347736, 112, 111, 5198, 23545, 479, 10396, 540, 221823, 4830, 5471, 108, 533, 107, 51761, 2984, 4907, 50808, 528, 527	1289	148	14116	1.47988	1	0.53701	78.8053
GOTERM_BP_ALL	GO:0042698~ovulation cycle	11	0.682806	0.0813931	7042, 3973, 658, 1956, 3952, 3791, 4889, 7425, 3625, 4323, 7080	1289	67	14116	1.79795	1	0.540025	79.1615
GOTERM_BP_ALL	GO:0021782~glial cell development	6	0.372439	0.0824886	429, 4821, 1956, 8891, 6664, 5454	1289	26	14116	2.52718	1	0.544154	79.6159
GOTERM_BP_ALL	GO:0042692~muscle cell differentiation	17	1.05525	0.083655	58, 5915, 3084, 4842, 5629, 90, 8038, 1103, 5340, 4756, 27302, 6909, 2255, 54361, 1140, 6910, 4654	1289	121	14116	1.53859	1	0.54855	80.0893
GOTERM_BP_ALL	GO:0051101~regulation of DNA binding	17	1.05525	0.083655	815, 7026, 4188, 11213, 5629, 1029, 2302, 55806, 4830, 8737, 29108, 6672, 1649, 3399, 7067, 7097, 121268	1289	121	14116	1.53859	1	0.54855	80.0893
GOTERM_BP_ALL	GO:0008624~induction of apoptosis by extracellular signals	16	0.993172	0.0843197	5601, 9994, 6753, 6750, 5599, 6453, 8874, 5923, 7314, 921, 7189, 5977, 23263, 7818, 4803, 7204	1289	112	14116	1.56445	1	0.550659	80.3544
GOTERM_BP_ALL	GO:0001756~somitogenesis	7	0.434513	0.0844321	4824, 89780, 6862, 4920, 5100, 6422, 4617	1289	34	14116	2.25464	1	0.550299	80.3989
GOTERM_BP_ALL	GO:0006584~catecholamine metabolic process	7	0.434513	0.0844321	7042, 6531, 4929, 9627, 1813, 6818, 5071	1289	34	14116	2.25464	1	0.550299	80.3989
GOTERM_BP_ALL	GO:0034311~diol metabolic process	7	0.434513	0.0844321	7042, 6531, 4929, 9627, 1813, 6818, 5071	1289	34	14116	2.25464	1	0.550299	80.3989
GOTERM_BP_ALL	GO:0009712~catechol metabolic process	7	0.434513	0.0844321	7042, 6531, 4929, 9627, 1813, 6818, 5071	1289	34	14116	2.25464	1	0.550299	80.3989
GOTERM_BP_ALL	GO:0051090~regulation of transcription factor activity	15	0.931099	0.0847065	815, 7026, 11213, 5629, 1029, 2302, 55806, 8737, 29108, 1649, 6672, 3399, 7067, 7097, 121268	1289	103	14116	1.59482	1	0.55066	80.5072
GOTERM_BP_ALL	GO:0051100~negative regulation of binding	10	0.620732	0.0854653	55806, 4188, 11213, 5629, 6672, 1649, 3399, 1029, 7067, 2302	1289	59	14116	1.85612	1	0.553157	80.8036
GOTERM_BP_ALL	GO:0050433~regulation of catecholamine secretion	5	0.310366	0.0885904	1137, 2668, 11255, 1813, 9607	1289	19	14116	2.88187	1	0.565876	81.9799
GOTERM_BP_ALL	GO:0000038~very-long-chain fatty acid metabolic process	5	0.310366	0.0885904	122970, 240, 28965, 3295, 246	1289	19	14116	2.88187	1	0.565876	81.9799
GOTERM_BP_ALL	GO:0048483~autonomic nervous system development	5	0.310366	0.0885904	1959, 3196, 3212, 401, 2637	1289	19	14116	2.88187	1	0.565876	81.9799
GOTERM_BP_ALL	GO:0033559~unsaturated fatty acid metabolic process	9	0.558659	0.0892667	10630, 240, 27306, 51, 5740, 4258, 22949, 9415, 246	1289	51	14116	1.93255	1	0.567905	82.2253
GOTERM_BP_ALL	GO:0007616~long-term memory	4	0.248293	0.0894101	2902, 6863, 107, 5923	1289	12	14116	3.65037	1	0.567657	82.2769
GOTERM_BP_ALL	GO:0051482~elevation of cytosolic calcium ion concentration during G-protein signaling, coupled to IP3 second messenger (phospholipase C activating)	4	0.248293	0.0894101	7052, 1813, 796, 51289	1289	12	14116	3.65037	1	0.567657	82.2769
GOTERM_BP_ALL	GO:0055081~anion homeostasis	4	0.248293	0.0894101	773, 9368, 10568, 9247	1289	12	14116	3.65037	1	0.567657	82.2769
GOTERM_BP_ALL	GO:0042403~thyroid hormone metabolic process	4	0.248293	0.0894101	773, 1733, 1735, 5649	1289	12	14116	3.65037	1	0.567657	82.2769
GOTERM_BP_ALL	GO:0060081~membrane hyperpolarization	4	0.248293	0.0894101	2897, 2898, 1137, 2741	1289	12	14116	3.65037	1	0.567657	82.2769
GOTERM_BP_ALL	GO:0031116~positive regulation of microtubule polymerization	4	0.248293	0.0894101	84722, 857, 7472, 83992	1289	12	14116	3.65037	1	0.567657	82.2769
GOTERM_BP_ALL	GO:0044092~negative regulation of molecular function	39	2.42086	0.0911407	6752, 2912, 112, 2167, 4188, 2916, 11255, 2917, 111, 1029, 5684, 80119, 7042, 4988, 108, 107, 1649, 3399, 7067, 9479, 4883, 10253, 11213, 5629, 112401, 54900, 1903, 5721, 857, 7314, 5694, 4886, 2302, 55806, 27329, 2587, 6672, 1813, 2537	1289	334	14116	1.27872	1	0.574099	82.889
GOTERM_BP_ALL	GO:0043068~positive regulation of programmed cell death	49	3.04159	0.091459	1149, 5915, 2898, 8737, 3486, 885, 5740, 85329, 4488, 5601, 2902, 5074, 23705, 6453, 4318, 8874, 5923, 7314, 4745, 5977, 94241, 23263, 9538, 7204, 6753, 6750, 5599, 1029, 2071, 6189, 921, 8655, 7189, 7042, 4803, 57787, 1649, 29108, 3399, 9994, 55075, 6135, 5340, 3329, 1676, 7052, 7818, 7097, 6910	1289	433	14116	1.23927	1	0.574573	82.9993
GOTERM_BP_ALL	GO:0009605~response to external stimulus	96	5.95903	0.091788	6657, 5950, 2056, 240, 2919, 2916, 4852, 3084, 5733, 2741, 3625, 7391, 3484, 3485, 4929, 2895, 59341, 885, 249, 246, 976, 2902, 5446, 773, 11234, 2063, 2122, 55054, 9353, 51090, 1797, 80274, 1903, 5071, 4747, 1232, 5359, 2255, 3950, 8829, 3689, 1378, 3952, 2162, 1813, 9607, 56925, 10164, 5122, 3589, 8989, 6752, 6750, 6751, 2358, 58, 3605, 10672, 313, 5081, 1496, 7042, 1030, 10630, 9776, 7274, 480…	1289	914	14116	1.15023	1	0.575089	83.1127
GOTERM_BP_ALL	GO:0001838~embryonic epithelial tube formation	8	0.496586	0.0924608	7189, 7291, 6862, 54361, 8092, 9620, 85416, 7020	1289	43	14116	2.03742	1	0.577025	83.3423
GOTERM_BP_ALL	GO:0018958~phenol metabolic process	7	0.434513	0.0944354	7042, 6531, 4929, 9627, 1813, 6818, 5071	1289	35	14116	2.19022	1	0.584264	83.9993
GOTERM_BP_ALL	GO:0031334~positive regulation of protein complex assembly	7	0.434513	0.0944354	84722, 2932, 885, 857, 7472, 83992, 4690	1289	35	14116	2.19022	1	0.584264	83.9993
GOTERM_BP_ALL	GO:0032844~regulation of homeostatic process	16	0.993172	0.0947682	7014, 6261, 9935, 4842, 6688, 796, 857, 3375, 80119, 3973, 6863, 885, 1813, 2537, 9607, 1000	1289	114	14116	1.537	1	0.584762	84.1076
GOTERM_BP_ALL	GO:0032147~activation of protein kinase activity	16	0.993172	0.0947682	112, 3084, 1956, 111, 796, 2911, 7189, 7042, 9162, 108, 107, 2596, 8525, 885, 9607, 8527	1289	114	14116	1.537	1	0.584762	84.1076
GOTERM_BP_ALL	GO:0010942~positive regulation of cell death	49	3.04159	0.0955921	1149, 5915, 2898, 8737, 3486, 885, 5740, 85329, 4488, 5601, 2902, 5074, 23705, 6453, 4318, 8874, 5923, 7314, 4745, 5977, 94241, 23263, 9538, 7204, 6753, 6750, 5599, 1029, 2071, 6189, 921, 8655, 7189, 7042, 4803, 57787, 1649, 29108, 3399, 9994, 55075, 6135, 5340, 3329, 1676, 7052, 7818, 7097, 6910	1289	435	14116	1.23357	1	0.587236	84.3727
GOTERM_BP_ALL	GO:0043627~response to estrogen stimulus	15	0.931099	0.0956854	8854, 225689, 1080, 5156, 50846, 857, 2692, 7472, 6870, 4886, 3485, 10568, 5798, 4323, 83992	1289	105	14116	1.56445	1	0.586762	84.4024
GOTERM_BP_ALL	GO:0051384~response to glucocorticoid stimulus	12	0.744879	0.0961025	2167, 4803, 3485, 799, 229, 857, 249, 2692, 5122, 6550, 4747, 1369	1289	78	14116	1.68479	1	0.587588	84.5348
GOTERM_BP_ALL	GO:0030643~cellular phosphate ion homeostasis	3	0.18622	0.0974302	9368, 10568, 9247	1289	6	14116	5.47556	1	0.592022	84.9491
GOTERM_BP_ALL	GO:0030432~peristalsis	3	0.18622	0.0974302	6752, 2668, 1813	1289	6	14116	5.47556	1	0.592022	84.9491
GOTERM_BP_ALL	GO:0021520~spinal cord motor neuron cell fate specification	3	0.18622	0.0974302	84504, 3226, 3236	1289	6	14116	5.47556	1	0.592022	84.9491
GOTERM_BP_ALL	GO:0042416~dopamine biosynthetic process	3	0.18622	0.0974302	7042, 6531, 4929	1289	6	14116	5.47556	1	0.592022	84.9491
GOTERM_BP_ALL	GO:0021903~rostrocaudal neural tube patterning	3	0.18622	0.0974302	7471, 2637, 5080	1289	6	14116	5.47556	1	0.592022	84.9491
GOTERM_BP_ALL	GO:0042538~hyperosmotic salinity response	3	0.18622	0.0974302	59341, 6870, 7080	1289	6	14116	5.47556	1	0.592022	84.9491
GOTERM_BP_ALL	GO:0002755~MyD88-dependent toll-like receptor signaling pathway	3	0.18622	0.0974302	11213, 7097, 3329	1289	6	14116	5.47556	1	0.592022	84.9491
GOTERM_BP_ALL	GO:0014050~negative regulation of glutamate secretion	3	0.18622	0.0974302	11255, 2917, 4889	1289	6	14116	5.47556	1	0.592022	84.9491
GOTERM_BP_ALL	GO:0021548~pons development	3	0.18622	0.0974302	773, 2902, 401	1289	6	14116	5.47556	1	0.592022	84.9491
GOTERM_BP_ALL	GO:0009755~hormone-mediated signaling	9	0.558659	0.0975128	2791, 3973, 112, 108, 2641, 107, 111, 7067, 2693	1289	52	14116	1.89539	1	0.591505	84.9746

## Sheet: hypo-aDMGs
Category	Term	Count	%	PValue	Genes	List Total	Pop Hits	Pop Total	Fold Enrichment	Bonferroni	Benjamini	FDR
GOTERM_BP_ALL	GO:0009605~response to external stimulus	182	6.84983	8.67937e-07	2004, 10891, 1191, 6556, 6347, 6348, 79803, 336, 6352, 6351, 6869, 3340, 3929, 1583, 80833, 6356, 6355, 6499, 11093, 2153, 1827, 2220, 675, 9252, 4036, 116519, 8029, 3091, 23, 64127, 7407, 3487, 54899, 1907, 3717, 6362, 6403, 10002, 1594, 8942, 6363, 5653, 7075, 6367, 6011, 6360, 733, 6010, 8557, 4779, 4776, 5146, 8553, 3848, 5970, 2768, 2628, 928, 10939, 177, 6283, 6376, 146223, 623, 725, 6373, …	2003	914	14116	1.40332	0.00392145	0.00392145	0.00163444
GOTERM_BP_ALL	GO:0006952~defense response	130	4.89274	1.76342e-06	2643, 1191, 6556, 10990, 6347, 6348, 336, 337, 10407, 6352, 6869, 6351, 3929, 3340, 80833, 6356, 6355, 6499, 602, 2220, 124912, 671, 3091, 23, 5032, 7407, 64127, 3487, 54899, 6362, 1594, 6403, 1511, 5553, 8942, 6363, 6367, 7177, 733, 6360, 4779, 4776, 3848, 5970, 317, 2788, 177, 6283, 6376, 623, 725, 1130, 6373, 6370, 1999, 629, 29760, 6279, 10312, 1441, 10219, 245908, 64499, 10318, 340061, 14088…	2003	615	14116	1.4897	0.00795123	0.00398355	0.00332073
GOTERM_BP_ALL	GO:0042221~response to chemical stimulus	238	8.95747	4.06203e-06	1191, 6347, 3861, 6348, 336, 156, 337, 10202, 387597, 6352, 3480, 6351, 6869, 1583, 3929, 6356, 51176, 6355, 6499, 1482, 1827, 7486, 8029, 3091, 1081, 208, 3717, 133522, 6362, 1718, 1594, 6363, 7075, 6367, 6776, 7079, 56923, 6360, 140576, 825, 3848, 15, 513, 6376, 174, 623, 6373, 410, 6370, 518, 4093, 629, 152189, 8850, 27198, 1066, 2303, 10076, 7320, 716, 719, 54487, 3931, 5330, 3627, 10067, 232…	2003	1281	14116	1.30936	0.0182208	0.00611086	0.00764912
GOTERM_BP_ALL	GO:0006950~response to stress	302	11.3662	4.12335e-06	8883, 2004, 10891, 1191, 10209, 10990, 6347, 331, 6348, 79803, 336, 156, 337, 154, 10202, 6352, 6869, 6351, 1583, 3929, 80833, 6356, 6355, 6499, 11093, 602, 4217, 7486, 2220, 49860, 124912, 116519, 4216, 3091, 23, 3487, 54899, 3717, 9874, 6362, 1594, 1718, 83605, 6363, 5653, 7177, 6367, 84893, 56923, 733, 6360, 4779, 4776, 1453, 3848, 317, 928, 177, 5612, 54474, 6376, 623, 725, 6373, 6749, 6370, …	2003	1685	14116	1.2631	0.0184933	0.00465574	0.00776459
GOTERM_BP_ALL	GO:0006954~inflammatory response	75	2.82273	1.72844e-05	3627, 1191, 6556, 7249, 7124, 197, 6347, 6348, 336, 8639, 3440, 6352, 6869, 6351, 3929, 3340, 80833, 199, 6356, 6355, 3578, 5265, 3576, 27035, 2220, 5606, 7037, 3091, 23, 3487, 839, 7133, 54899, 57834, 6362, 6403, 6363, 6367, 3588, 6360, 733, 134, 135, 4779, 4776, 3848, 5970, 1230, 177, 960, 6283, 3700, 623, 725, 6373, 3078, 6370, 3559, 1999, 3557, 629, 29760, 6279, 10219, 27190, 6335, 716, 719, …	2003	325	14116	1.62633	0.0752642	0.0155276	0.0325441
GOTERM_BP_ALL	GO:0009611~response to wounding	110	4.14001	2.73949e-05	2004, 1191, 6556, 6347, 6348, 79803, 336, 6352, 6869, 6351, 3929, 3340, 80833, 6356, 6355, 11093, 2153, 2220, 116519, 3091, 23, 3487, 54899, 3717, 6362, 6403, 6363, 5653, 6367, 733, 6360, 4779, 4776, 3848, 5970, 2768, 928, 2628, 177, 6283, 623, 725, 6373, 6370, 1999, 629, 10516, 29760, 5155, 6279, 6814, 10219, 5341, 27190, 5055, 716, 1832, 719, 718, 712, 26279, 26471, 4628, 2811, 6722, 3627, 7450…	2003	530	14116	1.46267	0.116636	0.0204576	0.0515761
GOTERM_BP_ALL	GO:0065008~regulation of biological quality	255	9.59729	0.000243005	29123, 2006, 10891, 115861, 6347, 6348, 79803, 336, 156, 337, 334, 154, 10202, 387597, 6352, 6869, 1583, 6356, 59342, 8877, 11093, 6616, 6494, 602, 7486, 1185, 5745, 116519, 8029, 3091, 8733, 1081, 344, 345, 1585, 3717, 1594, 6363, 57876, 5653, 10095, 10094, 6776, 6779, 10723, 56923, 7201, 4778, 84299, 928, 15, 1071, 4634, 4097, 623, 51196, 5348, 174, 1991, 725, 7044, 54873, 10591, 226, 2303, 731…	2003	1469	14116	1.22335	0.667201	0.145445	0.456624
GOTERM_BP_ALL	GO:0051186~cofactor metabolic process	46	1.73128	0.000533947	211, 2645, 4779, 54578, 2643, 2936, 2937, 53354, 84656, 2819, 27231, 55316, 2729, 51004, 2679, 10588, 6927, 93100, 3172, 2678, 84693, 2876, 3156, 10135, 3417, 54977, 1544, 11019, 27035, 6648, 55229, 326625, 55191, 91227, 11112, 4257, 54995, 6999, 2694, 27304, 8942, 2687, 8802, 10005, 3145, 54659, 4337	2003	195	14116	1.66247	0.910884	0.26083	1.00073
GOTERM_BP_ALL	GO:0003013~circulatory system process	44	1.656	0.000674219	134, 135, 8557, 3627, 4778, 2006, 2643, 1889, 4878, 2729, 156, 154, 4634, 6869, 623, 2876, 552, 553, 2153, 1827, 4922, 27035, 9992, 59272, 6648, 5606, 2303, 85366, 7134, 1585, 1907, 719, 11188, 5973, 183, 4624, 359, 186, 347148, 566, 2981, 136991, 4607, 64167	2003	186	14116	1.66713	0.952793	0.287693	1.26205
GOTERM_BP_ALL	GO:0008015~blood circulation	44	1.656	0.000674219	134, 135, 8557, 3627, 4778, 2006, 2643, 1889, 4878, 2729, 156, 154, 4634, 6869, 623, 2876, 552, 553, 2153, 1827, 4922, 27035, 9992, 59272, 6648, 5606, 2303, 85366, 7134, 1585, 1907, 719, 11188, 5973, 183, 4624, 359, 186, 347148, 566, 2981, 136991, 4607, 64167	2003	186	14116	1.66713	0.952793	0.287693	1.26205
GOTERM_BP_ALL	GO:0042742~defense response to bacterium	30	1.12909	0.000745844	64170, 128488, 140850, 6556, 7124, 10407, 6283, 1671, 1670, 3929, 1130, 1669, 8970, 602, 8349, 5320, 124912, 245908, 671, 55894, 64127, 140880, 6403, 10578, 5553, 1511, 6037, 1672, 1673, 566	2003	112	14116	1.8877	0.965874	0.28664	1.39523
GOTERM_BP_ALL	GO:0009617~response to bacterium	45	1.69364	0.000800816	64170, 2643, 128488, 140850, 5970, 6556, 7124, 6347, 10407, 6283, 1671, 1670, 6352, 3929, 623, 2876, 1130, 1669, 8970, 5265, 602, 8505, 8349, 3595, 5320, 124912, 671, 245908, 55894, 64127, 496, 4257, 140880, 1594, 6403, 1511, 5553, 10578, 6037, 1672, 1673, 8915, 566, 7079, 5594	2003	193	14116	1.64318	0.973397	0.280863	1.49733
GOTERM_BP_ALL	GO:0051707~response to other organism	62	2.33346	0.000854967	10346, 2643, 140850, 684, 6556, 7124, 6347, 10407, 1671, 3440, 1670, 6352, 6351, 3929, 6356, 23406, 6355, 1669, 8970, 5265, 602, 8349, 9636, 3595, 5320, 124912, 671, 55894, 64127, 3451, 4257, 60489, 3856, 6403, 1594, 6363, 5553, 10578, 1511, 6367, 7079, 5594, 64170, 128488, 5970, 6283, 8815, 10561, 623, 2876, 1130, 8505, 245908, 496, 282617, 140880, 50506, 6037, 1672, 8915, 1673, 566	2003	290	14116	1.50669	0.979185	0.27579	1.59781
GOTERM_BP_ALL	GO:0009607~response to biotic stimulus	78	2.93564	0.000861889	10346, 2643, 140850, 684, 6556, 7124, 6347, 10407, 1671, 3440, 1670, 6352, 6351, 3929, 6356, 23406, 6355, 1669, 6499, 8970, 5265, 602, 8349, 9636, 3595, 5320, 124912, 671, 55894, 64127, 7407, 3451, 4257, 60489, 3856, 6362, 6403, 1594, 1511, 10578, 6363, 5553, 6367, 9217, 7079, 871, 5594, 64170, 10049, 128488, 5970, 7415, 3312, 6283, 3316, 8815, 10561, 623, 2876, 1130, 629, 49, 8505, 83734, 245908…	2003	384	14116	1.43151	0.979828	0.259379	1.61065
GOTERM_BP_ALL	GO:0034369~plasma lipoprotein particle remodeling	10	0.376364	0.000870653	183, 5320, 4353, 116519, 344, 336, 345, 3931, 1071, 337	2003	20	14116	3.52371	0.980613	0.245466	1.6269
GOTERM_BP_ALL	GO:0034368~protein-lipid complex remodeling	10	0.376364	0.000870653	183, 5320, 4353, 116519, 344, 336, 345, 3931, 1071, 337	2003	20	14116	3.52371	0.980613	0.245466	1.6269
GOTERM_BP_ALL	GO:0034367~macromolecular complex remodeling	10	0.376364	0.000870653	183, 5320, 4353, 116519, 344, 336, 345, 3931, 1071, 337	2003	20	14116	3.52371	0.980613	0.245466	1.6269
GOTERM_BP_ALL	GO:0046483~heterocycle metabolic process	69	2.59691	0.00112112	2643, 113, 23200, 7298, 487, 8930, 10588, 6927, 480, 1723, 11019, 1621, 978, 27032, 131669, 1854, 5831, 8942, 6697, 471, 4595, 4832, 6776, 3145, 2981, 374868, 2987, 5594, 54659, 211, 135, 5140, 4779, 54578, 4878, 55316, 15, 513, 1807, 10560, 245972, 57198, 54977, 518, 1544, 122622, 100, 64080, 9525, 10312, 226, 953, 326625, 496, 495, 2694, 6999, 491, 492, 27304, 523, 144193, 2538, 4624, 30833, 52…	2003	334	14116	1.45591	0.993769	0.287192	2.09026
GOTERM_BP_ALL	GO:0051704~multi-organism process	126	4.74219	0.00114084	10346, 54413, 2643, 6556, 684, 6347, 1393, 10992, 336, 10407, 334, 6352, 10616, 6869, 6351, 1583, 3929, 6356, 6866, 6355, 8528, 2958, 602, 4217, 1487, 9636, 124912, 671, 10332, 64127, 80227, 3856, 1594, 6403, 23264, 1511, 5553, 6363, 10005, 6367, 6776, 7079, 5970, 8945, 7329, 3312, 6283, 10015, 623, 1130, 6584, 4808, 3115, 3837, 1442, 8850, 3836, 10313, 1443, 245908, 10492, 10318, 496, 292, 14088…	2003	681	14116	1.30393	0.994301	0.276005	2.12666
GOTERM_BP_ALL	GO:0007586~digestion	25	0.940911	0.00156507	54578, 10891, 5539, 337, 6343, 6822, 3359, 1131, 1504, 10136, 80168, 10753, 7032, 59272, 7033, 5646, 5644, 7031, 276, 2180, 57876, 6779, 29881, 5408, 5406, 54659	2003	91	14116	1.93611	0.999167	0.341041	2.90648
GOTERM_BP_ALL	GO:0045069~regulation of viral genome replication	8	0.301091	0.00156786	6352, 9217, 7124, 7153, 10318, 6348, 60489, 3576	2003	14	14116	4.0271	0.999178	0.326068	2.9116
GOTERM_BP_ALL	GO:0006575~cellular amino acid derivative metabolic process	39	1.46782	0.00162251	2643, 2936, 23659, 2937, 5048, 2628, 15, 2729, 336, 1071, 337, 2679, 2678, 2876, 4947, 6583, 1644, 3417, 133121, 8424, 1621, 56994, 51582, 6648, 5322, 91227, 4257, 79814, 6999, 491, 8942, 2687, 6799, 1984, 4061, 6776, 3067, 590, 3931	2003	166	14116	1.65572	0.999358	0.32084	3.01162
GOTERM_BP_ALL	GO:0051188~cofactor biosynthetic process	26	0.978547	0.00179339	211, 4779, 2643, 2937, 53354, 27231, 55316, 2729, 51004, 2679, 10588, 93100, 6927, 2678, 10135, 54977, 11019, 55229, 326625, 91227, 55191, 27304, 2687, 8942, 3145, 4337	2003	97	14116	1.889	0.999704	0.333888	3.32375
GOTERM_BP_ALL	GO:0006518~peptide metabolic process	17	0.639819	0.00207707	6648, 2936, 2937, 1889, 5045, 2729, 91227, 64949, 4257, 2679, 2678, 2687, 7064, 2876, 3417, 11093, 4311	2003	53	14116	2.2605	0.999918	0.361238	3.83984
GOTERM_BP_ALL	GO:0006732~coenzyme metabolic process	36	1.35491	0.00245144	2645, 2643, 2936, 2937, 53354, 84656, 2819, 27231, 51004, 2729, 2679, 10588, 93100, 3172, 2678, 84693, 2876, 3156, 3417, 10135, 11019, 27035, 6648, 55229, 55191, 11112, 91227, 4257, 54995, 6999, 27304, 8942, 2687, 8802, 10005, 4337	2003	153	14116	1.65822	0.999985	0.39653	4.5169
GOTERM_BP_ALL	GO:0009262~deoxyribonucleotide metabolic process	11	0.414001	0.00270489	8930, 10591, 4595, 7298, 50484, 30833, 6241, 7084, 1854, 100, 9519	2003	27	14116	2.87117	0.999995	0.413225	4.97271
GOTERM_BP_ALL	GO:0046519~sphingoid metabolic process	15	0.564546	0.00283922	64781, 2055, 8439, 9514, 142891, 23659, 2581, 81537, 57704, 125981, 91012, 7357, 8877, 79603, 10715	2003	45	14116	2.34914	0.999997	0.415097	5.21345
GOTERM_BP_ALL	GO:0006749~glutathione metabolic process	11	0.414001	0.0036802	2679, 2687, 2678, 6648, 2936, 2937, 2876, 3417, 2729, 91227, 4257	2003	28	14116	2.76863	1	0.487082	6.70759
GOTERM_BP_ALL	GO:0050727~regulation of inflammatory response	21	0.790365	0.00380876	134, 135, 59272, 3572, 5320, 197, 7133, 3717, 154, 1215, 6352, 3929, 6376, 718, 183, 1991, 2876, 6776, 3559, 80762, 100	2003	76	14116	1.94732	1	0.485434	6.93403
GOTERM_BP_ALL	GO:0006576~biogenic amine metabolic process	25	0.940911	0.00389368	2643, 23659, 5048, 15, 336, 1071, 337, 4947, 6583, 1644, 133121, 8424, 1621, 56994, 51582, 5322, 6999, 79814, 491, 8942, 6799, 4061, 3067, 3931, 590	2003	97	14116	1.81635	1	0.480098	7.08331
GOTERM_BP_ALL	GO:0006629~lipid metabolic process	143	5.38201	0.00402354	9453, 51227, 4047, 10891, 23659, 1191, 9926, 336, 337, 37, 10202, 83401, 7357, 1583, 114899, 59342, 5949, 3156, 10136, 133121, 8877, 79603, 10715, 56994, 8871, 196463, 8398, 10162, 4036, 4035, 116519, 8029, 51360, 1382, 8733, 80831, 344, 79153, 345, 54995, 64600, 1585, 8309, 1907, 1717, 1718, 1594, 1376, 10005, 6776, 3995, 142891, 8439, 5048, 9885, 91012, 51109, 1071, 84129, 174, 51196, 6583, 389…	2003	813	14116	1.23958	1	0.47891	7.31115
GOTERM_BP_ALL	GO:0043691~reverse cholesterol transport	8	0.301091	0.0040331	6927, 1191, 344, 336, 345, 3931, 1071, 337	2003	16	14116	3.52371	1	0.467862	7.3279
GOTERM_BP_ALL	GO:0032970~regulation of actin filament-based process	24	0.903274	0.00405497	2006, 10529, 57731, 6711, 7249, 4703, 85366, 6708, 7134, 7429, 5341, 6709, 6869, 387, 7117, 9113, 81873, 10095, 10094, 4771, 11078, 5962, 4607, 2039	2003	92	14116	1.83846	1	0.458352	7.36621
GOTERM_BP_ALL	GO:0060191~regulation of lipase activity	23	0.865638	0.0042083	4159, 5330, 5745, 116519, 5032, 344, 336, 1128, 345, 337, 5341, 3717, 2280, 6869, 2782, 5590, 183, 51196, 51129, 186, 552, 553, 56923	2003	87	14116	1.86311	1	0.459815	7.63441
GOTERM_BP_ALL	GO:0034370~triglyceride-rich lipoprotein particle remodeling	6	0.225819	0.00437126	116519, 344, 336, 3931, 1071, 337	2003	9	14116	4.69829	1	0.461922	7.91864
GOTERM_BP_ALL	GO:0006979~response to oxidative stress	37	1.39255	0.00443869	2055, 1191, 2937, 4353, 3848, 2700, 5970, 2628, 2729, 156, 337, 2880, 10202, 6352, 6927, 93100, 1583, 2876, 50484, 8288, 3417, 10110, 5829, 100, 7486, 6648, 3091, 140809, 839, 3717, 5831, 11315, 1718, 50506, 140823, 51435, 84919	2003	164	14116	1.58997	1	0.456792	8.03601
GOTERM_BP_ALL	GO:0050900~leukocyte migration	17	0.639819	0.00465878	6093, 5155, 6441, 7124, 5196, 6347, 947, 1907, 6403, 6352, 6376, 1991, 1130, 566, 6370, 1621, 3576	2003	57	14116	2.10186	1	0.462998	8.41812
GOTERM_BP_ALL	GO:0010033~response to organic substance	128	4.81746	0.0047248	2645, 2643, 6556, 10401, 55186, 6347, 2099, 336, 156, 387597, 6352, 3480, 6869, 3929, 1583, 51176, 6499, 1621, 1482, 1827, 675, 6548, 7407, 64127, 1081, 208, 3717, 133522, 1594, 6403, 8942, 6776, 7079, 85004, 871, 56923, 5140, 5970, 2788, 2628, 7415, 15, 3312, 3316, 2785, 174, 623, 2274, 410, 3417, 518, 102, 629, 1261, 594, 5155, 8850, 93, 27198, 2303, 3326, 496, 10076, 7320, 716, 2180, 2280, 278…	2003	721	14116	1.25114	1	0.458042	8.53243
GOTERM_BP_ALL	GO:0006935~chemotaxis	36	1.35491	0.00527076	3627, 2359, 6441, 7249, 1230, 6347, 6348, 6352, 6351, 6376, 146223, 6356, 1130, 6355, 6373, 6370, 3576, 152189, 27202, 5155, 5196, 284340, 10928, 1907, 6362, 719, 116173, 6363, 6036, 1672, 1238, 6367, 1673, 566, 6360, 5594	2003	160	14116	1.58567	1	0.485495	9.47269
GOTERM_BP_ALL	GO:0042330~taxis	36	1.35491	0.00527076	3627, 2359, 6441, 7249, 1230, 6347, 6348, 6352, 6351, 6376, 146223, 6356, 1130, 6355, 6373, 6370, 3576, 152189, 27202, 5155, 5196, 284340, 10928, 1907, 6362, 719, 116173, 6363, 6036, 1672, 1238, 6367, 1673, 566, 6360, 5594	2003	160	14116	1.58567	1	0.485495	9.47269
GOTERM_BP_ALL	GO:0051004~regulation of lipoprotein lipase activity	8	0.301091	0.00602635	2280, 51129, 116519, 186, 344, 345, 337, 3717	2003	17	14116	3.31644	1	0.522677	10.7589
GOTERM_BP_ALL	GO:0043043~peptide biosynthetic process	8	0.301091	0.00602635	2679, 2687, 2678, 2937, 5045, 2729, 64949, 91227	2003	17	14116	3.31644	1	0.522677	10.7589
GOTERM_BP_ALL	GO:0050896~response to stimulus	543	20.4366	0.00610702	8883, 2004, 10891, 29126, 10990, 6347, 8743, 331, 944, 6348, 336, 79803, 337, 156, 334, 154, 387597, 3480, 6352, 6351, 6869, 80833, 6356, 51176, 6355, 6499, 608, 11093, 1827, 602, 7486, 2220, 8029, 3487, 208, 340419, 6362, 1718, 6363, 2219, 407, 6367, 6776, 84893, 135250, 6360, 733, 1437, 825, 140576, 317, 928, 177, 513, 10083, 6376, 623, 174, 725, 6373, 410, 1440, 6370, 6749, 518, 629, 8850, 144…	2003	3502	14116	1.09273	1	0.51798	10.8952
GOTERM_BP_ALL	GO:0009108~coenzyme biosynthetic process	19	0.715092	0.00647642	2643, 2937, 53354, 27231, 55229, 51004, 2729, 55191, 91227, 2679, 10588, 93100, 27304, 8942, 2678, 2687, 10135, 11019, 4337	2003	69	14116	1.9406	1	0.529617	11.5168
GOTERM_BP_ALL	GO:0043933~macromolecular complex subunit organization	125	4.70455	0.00687945	10346, 2643, 10891, 5438, 5439, 221613, 336, 337, 6209, 3728, 3007, 154, 284119, 3480, 3012, 92815, 6418, 10157, 2958, 6497, 9043, 5441, 84340, 9442, 7280, 116519, 8733, 64127, 4296, 344, 3692, 345, 8932, 10471, 6881, 10093, 9056, 11004, 10810, 402, 8290, 6607, 79760, 8557, 4778, 26140, 10526, 29775, 138151, 7415, 1071, 8301, 6683, 11037, 7185, 5829, 10801, 10181, 3837, 26133, 6814, 3018, 3014, 3…	2003	710	14116	1.24074	1	0.542177	12.1903
GOTERM_BP_ALL	GO:0007584~response to nutrient	32	1.20437	0.00691808	10067, 54578, 65985, 5970, 2628, 6347, 960, 7392, 4256, 2696, 1583, 410, 6499, 629, 594, 675, 5119, 3572, 4036, 7037, 8029, 7407, 632, 55172, 4982, 1594, 2180, 8942, 7075, 8273, 590, 898, 54659	2003	140	14116	1.61084	1	0.535369	12.2546
GOTERM_BP_ALL	GO:0050994~regulation of lipid catabolic process	10	0.376364	0.00730135	134, 5140, 116519, 7124, 344, 336, 338442, 345, 337, 208	2003	26	14116	2.71055	1	0.546095	12.8901
GOTERM_BP_ALL	GO:0050878~regulation of body fluid levels	32	1.20437	0.00769418	2811, 135, 4778, 966, 7450, 2768, 928, 79803, 2815, 6343, 2814, 3172, 725, 6583, 6582, 11093, 2153, 5265, 10516, 89781, 30008, 6814, 5196, 953, 7466, 5341, 1585, 10551, 359, 2981, 6779, 2821	2003	141	14116	1.59942	1	0.556549	13.5369
GOTERM_BP_ALL	GO:0006750~glutathione biosynthetic process	6	0.225819	0.00772761	2679, 2687, 2678, 2937, 2729, 91227	2003	10	14116	4.22846	1	0.549841	13.5918
GOTERM_BP_ALL	GO:0009725~response to hormone stimulus	70	2.63455	0.00778992	6722, 23235, 5781, 113, 10401, 55186, 7124, 197, 6347, 2099, 336, 23175, 4256, 3480, 6352, 6869, 1583, 434, 1482, 5265, 1827, 7033, 675, 839, 1081, 7031, 208, 4982, 3717, 133522, 1594, 9113, 6776, 7079, 85004, 5406, 5594, 54659, 5140, 54578, 5970, 2788, 2628, 2729, 15, 6790, 2785, 2274, 3417, 410, 8892, 2026, 552, 3557, 1261, 49, 594, 5155, 8850, 27198, 2303, 10076, 7320, 2782, 114131, 5576, 894,…	2003	367	14116	1.3442	1	0.544671	13.6939
GOTERM_BP_ALL	GO:0006643~membrane lipid metabolic process	21	0.790365	0.00816426	64781, 27090, 2055, 8439, 9514, 142891, 23659, 339221, 2581, 81537, 57704, 125981, 91012, 7357, 26301, 8877, 79603, 8702, 6439, 10715, 55627	2003	81	14116	1.82711	1	0.553702	14.305
GOTERM_BP_ALL	GO:0009719~response to endogenous stimulus	76	2.86037	0.00827315	6722, 5781, 23235, 113, 10401, 55186, 7124, 197, 6347, 2099, 336, 23175, 4256, 3480, 6352, 6869, 1583, 434, 1482, 1621, 1827, 5265, 7033, 675, 6506, 839, 1081, 4257, 7031, 208, 4982, 3717, 133522, 1594, 9113, 6776, 7079, 85004, 5406, 5594, 54659, 135, 5140, 54578, 65985, 5970, 2788, 2628, 2729, 15, 6790, 2785, 2274, 3417, 410, 8892, 2026, 552, 3557, 1261, 49, 594, 5155, 8850, 27198, 2303, 496, 10…	2003	405	14116	1.32248	1	0.550751	14.482
GOTERM_BP_ALL	GO:0003044~regulation of systemic arterial blood pressure mediated by a chemical signal	10	0.376364	0.00959958	59272, 6648, 183, 1889, 186, 552, 553, 1585, 154, 1907	2003	27	14116	2.61016	1	0.597369	16.6105
GOTERM_BP_ALL	GO:0060415~muscle tissue morphogenesis	10	0.376364	0.00959958	4634, 2280, 8557, 4624, 4061, 2303, 85366, 4607, 7134, 1482	2003	27	14116	2.61016	1	0.597369	16.6105
GOTERM_BP_ALL	GO:0055008~cardiac muscle tissue morphogenesis	10	0.376364	0.00959958	4634, 2280, 8557, 4624, 4061, 2303, 85366, 4607, 7134, 1482	2003	27	14116	2.61016	1	0.597369	16.6105
GOTERM_BP_ALL	GO:0043244~regulation of protein complex disassembly	15	0.564546	0.00967936	4137, 57731, 10247, 6711, 6708, 7429, 5341, 6709, 58526, 1984, 11078, 5962, 4281, 2039, 57159	2003	51	14116	2.07277	1	0.592865	16.7369
GOTERM_BP_ALL	GO:0008277~regulation of G-protein coupled receptor protein signaling pathway	15	0.564546	0.00967936	64407, 10267, 10266, 51196, 1889, 5653, 9628, 2788, 28964, 6011, 156, 100, 8601, 5341, 154	2003	51	14116	2.07277	1	0.592865	16.7369
GOTERM_BP_ALL	GO:0009415~response to water	4	0.150546	0.0101855	359, 8170, 80781, 552	2003	4	14116	7.04743	1	0.604232	17.5346
GOTERM_BP_ALL	GO:0055086~nucleobase, nucleoside and nucleotide metabolic process	61	2.29582	0.0102085	2645, 2643, 113, 23200, 2819, 487, 7298, 27231, 8930, 93100, 480, 50484, 10135, 3156, 1723, 27035, 978, 27032, 55229, 55191, 1854, 8942, 81890, 471, 4832, 4595, 2981, 374868, 2987, 5594, 135, 5140, 4878, 53354, 84656, 6241, 513, 1807, 3417, 245972, 57198, 518, 7084, 122622, 100, 9525, 10312, 10591, 226, 953, 496, 11112, 495, 6999, 491, 492, 523, 4624, 30833, 529, 9519	2003	316	14116	1.36042	1	0.597803	17.5707
GOTERM_BP_ALL	GO:0050886~endocrine process	9	0.338728	0.0108958	59272, 183, 1889, 186, 1081, 552, 553, 1585, 1907	2003	23	14116	2.75769	1	0.614713	18.6419
GOTERM_BP_ALL	GO:0009117~nucleotide metabolic process	57	2.14528	0.0111927	2645, 2643, 113, 23200, 2819, 487, 7298, 27231, 8930, 93100, 480, 50484, 10135, 3156, 1723, 27035, 27032, 55229, 55191, 1854, 8942, 471, 4832, 4595, 2981, 374868, 2987, 135, 5140, 4878, 53354, 84656, 6241, 513, 245972, 57198, 3417, 518, 7084, 122622, 100, 9525, 10312, 10591, 226, 953, 496, 11112, 495, 6999, 491, 492, 523, 4624, 30833, 529, 9519	2003	293	14116	1.371	1	0.61765	19.1006
GOTERM_BP_ALL	GO:0006753~nucleoside phosphate metabolic process	57	2.14528	0.0111927	2645, 2643, 113, 23200, 2819, 487, 7298, 27231, 8930, 93100, 480, 50484, 10135, 3156, 1723, 27035, 27032, 55229, 55191, 1854, 8942, 471, 4832, 4595, 2981, 374868, 2987, 135, 5140, 4878, 53354, 84656, 6241, 513, 245972, 57198, 3417, 518, 7084, 122622, 100, 9525, 10312, 10591, 226, 953, 496, 11112, 495, 6999, 491, 492, 523, 4624, 30833, 529, 9519	2003	293	14116	1.371	1	0.61765	19.1006
GOTERM_BP_ALL	GO:0006672~ceramide metabolic process	13	0.489274	0.0115548	64781, 2055, 8439, 142891, 9514, 23659, 2581, 57704, 125981, 91012, 7357, 79603, 10715	2003	42	14116	2.18135	1	0.62255	19.6566
GOTERM_BP_ALL	GO:0016192~vesicle-mediated transport	102	3.83892	0.0123313	84932, 9342, 8417, 6556, 6348, 154, 6352, 10483, 3929, 63916, 6355, 11154, 29993, 130340, 6616, 2220, 10163, 51560, 4036, 4035, 10332, 64129, 8029, 50618, 1793, 2219, 407, 23062, 9980, 65082, 10228, 7415, 51693, 3312, 57222, 8301, 81562, 10945, 1991, 6683, 11037, 1130, 53407, 81555, 9632, 79767, 117177, 6811, 26052, 6814, 10313, 55738, 27095, 5341, 4628, 10749, 55014, 23033, 10244, 2054, 10067, 2…	2003	576	14116	1.24798	1	0.639868	20.8369
GOTERM_BP_ALL	GO:0045723~positive regulation of fatty acid biosynthetic process	6	0.225819	0.0125296	3172, 183, 116519, 344, 552, 337	2003	11	14116	3.84405	1	0.639146	21.1357
GOTERM_BP_ALL	GO:0046513~ceramide biosynthetic process	7	0.263455	0.0128335	2055, 7357, 9514, 142891, 79603, 91012, 10715	2003	15	14116	3.2888	1	0.641506	21.5914
GOTERM_BP_ALL	GO:0042304~regulation of fatty acid biosynthetic process	7	0.263455	0.0128335	3172, 183, 116519, 344, 552, 345, 337	2003	15	14116	3.2888	1	0.641506	21.5914
GOTERM_BP_ALL	GO:0030832~regulation of actin filament length	17	0.639819	0.0129117	2006, 10529, 57731, 6711, 4703, 6708, 7429, 5341, 6709, 7117, 9113, 10095, 81873, 10094, 11078, 5962, 2039	2003	63	14116	1.90169	1	0.63736	21.7084
GOTERM_BP_ALL	GO:0018904~organic ether metabolic process	15	0.564546	0.0137111	5781, 3572, 116519, 344, 336, 1071, 345, 337, 51196, 2876, 2538, 6583, 1544, 5408, 80168	2003	53	14116	1.99456	1	0.653307	22.8938
GOTERM_BP_ALL	GO:0006641~triglyceride metabolic process	13	0.489274	0.0140104	5781, 3572, 116519, 344, 336, 1071, 345, 337, 2876, 2538, 6583, 5408, 80168	2003	43	14116	2.13062	1	0.655121	23.3333
GOTERM_BP_ALL	GO:0032101~regulation of response to external stimulus	34	1.27964	0.0145174	134, 2811, 135, 3848, 177, 197, 154, 6352, 3929, 6376, 1991, 2876, 102, 3559, 80762, 100, 2173, 3576, 59272, 3572, 5155, 5320, 7133, 5341, 3717, 164656, 1907, 1594, 1215, 6403, 718, 183, 6776, 566	2003	159	14116	1.507	1	0.662193	24.0723
GOTERM_BP_ALL	GO:0006766~vitamin metabolic process	19	0.715092	0.0156749	4036, 1382, 27231, 64577, 2729, 326625, 51109, 55191, 5467, 2694, 93100, 1594, 10560, 1583, 8942, 59342, 10135, 6583, 8424	2003	75	14116	1.78535	1	0.684497	25.7342
GOTERM_BP_ALL	GO:0051716~cellular response to stimulus	139	5.23146	0.0157191	8883, 9459, 84142, 7298, 487, 6347, 9557, 331, 337, 10202, 8930, 6352, 3480, 9049, 11011, 602, 4217, 7486, 675, 4216, 3091, 4296, 1081, 208, 9874, 3717, 1907, 5831, 10002, 83605, 8942, 140823, 4595, 84893, 6776, 6011, 6010, 5140, 5146, 1453, 2788, 25988, 7415, 2765, 6283, 57804, 2785, 54474, 6376, 1647, 1130, 6749, 5829, 5429, 5155, 8850, 83734, 2303, 1112, 3835, 3014, 7320, 2782, 114131, 54487, …	2003	820	14116	1.19463	1	0.679702	25.797
GOTERM_BP_ALL	GO:0006778~porphyrin metabolic process	10	0.376364	0.0157736	211, 6927, 4779, 54578, 54977, 55316, 3145, 326625, 1544, 2694, 54659	2003	29	14116	2.43015	1	0.675228	25.8743
GOTERM_BP_ALL	GO:0033013~tetrapyrrole metabolic process	10	0.376364	0.0157736	211, 6927, 4779, 54578, 54977, 55316, 3145, 326625, 1544, 2694, 54659	2003	29	14116	2.43015	1	0.675228	25.8743
GOTERM_BP_ALL	GO:0042398~cellular amino acid derivative biosynthetic process	15	0.564546	0.0161595	51582, 2643, 2937, 2628, 15, 2729, 91227, 79814, 2679, 2678, 2687, 1644, 3067, 8424, 1621	2003	54	14116	1.95762	1	0.678461	26.4196
GOTERM_BP_ALL	GO:0001990~regulation of systemic arterial blood pressure by hormone	8	0.301091	0.0163494	59272, 183, 1889, 186, 552, 553, 1585, 1907	2003	20	14116	2.81897	1	0.677189	26.6867
GOTERM_BP_ALL	GO:0007229~integrin-mediated signaling pathway	18	0.677456	0.0165247	9358, 81794, 9846, 634, 3680, 1793, 5341, 3681, 667, 3676, 83605, 8745, 3674, 3679, 11086, 102, 11093, 101	2003	70	14116	1.8122	1	0.675624	26.9323
GOTERM_BP_ALL	GO:0031333~negative regulation of protein complex assembly	11	0.414001	0.0165529	5590, 7117, 1191, 57731, 6711, 11078, 5962, 6708, 6709, 7429, 2039	2003	34	14116	2.28005	1	0.670839	26.9718
GOTERM_BP_ALL	GO:0042439~ethanolamine and derivative metabolic process	11	0.414001	0.0165529	56994, 23659, 5322, 133121, 5048, 336, 590, 3931, 1071, 337, 1621	2003	34	14116	2.28005	1	0.670839	26.9718
GOTERM_BP_ALL	GO:0006639~acylglycerol metabolic process	14	0.52691	0.0165843	5781, 3572, 116519, 344, 336, 1071, 345, 337, 51196, 2876, 2538, 6583, 5408, 80168	2003	49	14116	2.01355	1	0.666194	27.0156
GOTERM_BP_ALL	GO:0009100~glycoprotein metabolic process	41	1.54309	0.0166797	2132, 9514, 10855, 7102, 4126, 10195, 84572, 55568, 3703, 4248, 79147, 7991, 3340, 175, 2527, 2995, 2523, 11093, 55624, 7903, 26232, 22822, 27090, 55757, 4036, 951, 3091, 56999, 10318, 55959, 2591, 1718, 2280, 1650, 166012, 5653, 6483, 9032, 29880, 6448, 6484	2003	202	14116	1.43042	1	0.663041	27.1488
GOTERM_BP_ALL	GO:0010324~membrane invagination	44	1.656	0.0166998	134, 10244, 135, 10266, 6441, 6556, 7249, 197, 4734, 8578, 154, 8301, 3929, 1991, 63916, 11037, 432, 8905, 79767, 6642, 29993, 30844, 3077, 5868, 130340, 30846, 90678, 2220, 10163, 9610, 27342, 26052, 4036, 6455, 4035, 7037, 10332, 8029, 1793, 50618, 165530, 2219, 407, 30835	2003	220	14116	1.40949	1	0.658286	27.1769
GOTERM_BP_ALL	GO:0006897~endocytosis	44	1.656	0.0166998	134, 10244, 135, 10266, 6441, 6556, 7249, 197, 4734, 8578, 154, 8301, 3929, 1991, 63916, 11037, 432, 8905, 79767, 6642, 29993, 30844, 3077, 5868, 130340, 30846, 90678, 2220, 10163, 9610, 27342, 26052, 4036, 6455, 4035, 7037, 10332, 8029, 1793, 50618, 165530, 2219, 407, 30835	2003	220	14116	1.40949	1	0.658286	27.1769
GOTERM_BP_ALL	GO:0009628~response to abiotic stimulus	68	2.55928	0.0173041	165918, 54413, 84142, 2700, 7124, 6347, 3861, 79840, 154, 8930, 4256, 6869, 6356, 41, 3156, 81628, 80781, 5585, 1621, 1827, 602, 27035, 7486, 675, 6648, 49860, 4036, 6548, 79054, 6506, 8065, 2672, 839, 7508, 10002, 51435, 6011, 2515, 6010, 63943, 8557, 5146, 57010, 5970, 2729, 4734, 3316, 9094, 1991, 2876, 410, 8892, 552, 553, 26027, 5429, 3014, 7320, 491, 183, 359, 8170, 2534, 1258, 2547, 58473,…	2003	368	14116	1.30224	1	0.666302	28.0151
GOTERM_BP_ALL	GO:0044255~cellular lipid metabolic process	93	3.50019	0.0175073	23205, 9453, 5330, 51227, 2055, 348158, 9514, 5781, 10891, 23659, 2581, 2819, 9926, 336, 337, 37, 83401, 138429, 6927, 7357, 9791, 10390, 59342, 3156, 8877, 79603, 10715, 8871, 56994, 64781, 8398, 10162, 5320, 5322, 116519, 197322, 1382, 64577, 8733, 344, 345, 54995, 64600, 8309, 1907, 83394, 6309, 1376, 10005, 56894, 6776, 5408, 10434, 5279, 3995, 142891, 8439, 65985, 9536, 5048, 57704, 51109, 1…	2003	526	14116	1.24603	1	0.665564	28.2949
GOTERM_BP_ALL	GO:0016042~lipid catabolic process	36	1.35491	0.0176597	5330, 23659, 2581, 80821, 200879, 5048, 57704, 336, 337, 8578, 37, 6822, 375775, 221955, 51196, 133121, 8877, 55627, 196463, 8398, 5320, 5322, 116519, 344, 125981, 345, 5467, 64600, 8309, 1594, 1376, 10005, 26279, 8228, 5408, 5406	2003	173	14116	1.46652	1	0.663783	28.5041
GOTERM_BP_ALL	GO:0007155~cell adhesion	120	4.51637	0.0179473	1293, 50937, 54413, 56097, 10205, 1291, 8416, 1007, 3680, 6347, 337, 3728, 947, 3681, 3676, 6352, 147409, 6351, 3674, 3483, 6356, 51176, 3679, 1823, 11093, 1829, 2153, 6093, 9358, 8214, 49860, 10332, 165, 27, 8190, 6403, 3914, 64403, 83706, 4607, 1495, 57152, 57555, 2319, 10225, 928, 2762, 3026, 5802, 85445, 4585, 10278, 6376, 4099, 81607, 5829, 101, 10516, 1441, 6814, 394, 10020, 10686, 320, 100…	2003	700	14116	1.20813	1	0.664837	28.8972
GOTERM_BP_ALL	GO:0046520~sphingoid biosynthetic process	7	0.263455	0.0181137	2055, 7357, 9514, 142891, 79603, 91012, 10715	2003	16	14116	3.08325	1	0.663396	29.1237
GOTERM_BP_ALL	GO:0042743~hydrogen peroxide metabolic process	9	0.338728	0.0185442	27035, 11315, 6648, 50506, 2876, 4353, 8288, 1544, 337	2003	25	14116	2.53707	1	0.667293	29.7067
GOTERM_BP_ALL	GO:0022610~biological adhesion	120	4.51637	0.018662	1293, 50937, 54413, 56097, 10205, 1291, 8416, 1007, 3680, 6347, 337, 3728, 947, 3681, 3676, 6352, 147409, 6351, 3674, 3483, 6356, 51176, 3679, 1823, 11093, 1829, 2153, 6093, 9358, 8214, 49860, 10332, 165, 27, 8190, 6403, 3914, 64403, 83706, 4607, 1495, 57152, 57555, 2319, 10225, 928, 2762, 3026, 5802, 85445, 4585, 10278, 6376, 4099, 81607, 5829, 101, 10516, 1441, 6814, 394, 10020, 10686, 320, 100…	2003	701	14116	1.20641	1	0.664908	29.8654
GOTERM_BP_ALL	GO:0046486~glycerolipid metabolic process	34	1.27964	0.0188874	51227, 5781, 23659, 2819, 5048, 336, 1071, 337, 138429, 9791, 51196, 51447, 2876, 6583, 23394, 80168, 56994, 8871, 8398, 3572, 5320, 5322, 116519, 8733, 344, 345, 5341, 83394, 5293, 2538, 23049, 3931, 5408, 5279	2003	162	14116	1.47909	1	0.66468	30.1681
GOTERM_BP_ALL	GO:0045885~positive regulation of survival gene product expression	6	0.225819	0.0190072	1437, 3562, 10673, 6776, 2099, 1482	2003	12	14116	3.52371	1	0.66241	30.3285
GOTERM_BP_ALL	GO:0050766~positive regulation of phagocytosis	6	0.225819	0.0190072	718, 6441, 124912, 6556, 566, 197	2003	12	14116	3.52371	1	0.66241	30.3285
GOTERM_BP_ALL	GO:0006638~neutral lipid metabolic process	14	0.52691	0.0195834	5781, 3572, 116519, 344, 336, 1071, 345, 337, 51196, 2876, 2538, 6583, 5408, 80168	2003	50	14116	1.97328	1	0.668906	31.0951
GOTERM_BP_ALL	GO:0042127~regulation of cell proliferation	133	5.00565	0.0198365	1191, 29126, 10290, 6347, 282991, 10202, 154, 3480, 1628, 6869, 10135, 8877, 84342, 6497, 1621, 1482, 50943, 54997, 1487, 675, 5745, 3091, 3853, 3852, 7940, 8932, 3717, 1907, 1717, 1594, 10002, 1718, 1984, 140823, 7077, 6776, 26354, 85004, 1437, 1271, 138151, 5970, 23532, 10673, 928, 177, 2765, 1128, 5612, 57804, 4097, 10732, 1991, 10178, 1440, 102, 5969, 100, 2173, 10181, 5155, 8850, 10312, 3392…	2003	787	14116	1.19099	1	0.669162	31.4293
GOTERM_BP_ALL	GO:0006955~immune response	118	4.4411	0.02013	10346, 8530, 2643, 1191, 29126, 684, 6556, 10990, 6347, 8743, 6348, 944, 337, 3681, 6352, 3480, 56241, 6351, 3929, 6356, 6355, 608, 1621, 602, 2220, 671, 10332, 64129, 64127, 7940, 6362, 1594, 1511, 5553, 8942, 6363, 2219, 6367, 9641, 135250, 5452, 733, 6360, 1437, 3848, 5970, 10673, 10225, 6376, 725, 1130, 6373, 10178, 6370, 1440, 3134, 629, 100, 3113, 3115, 29760, 6814, 910, 340061, 27190, 1153…	2003	690	14116	1.20521	1	0.670156	31.815
GOTERM_BP_ALL	GO:0010817~regulation of hormone levels	32	1.20437	0.0201595	54578, 5781, 1889, 139760, 5045, 15, 1393, 51109, 10202, 387597, 6927, 1583, 174, 59342, 8528, 3077, 6616, 59272, 6715, 93, 4036, 1363, 1382, 64577, 1081, 1585, 183, 50506, 5653, 4061, 283849, 9159, 54659	2003	151	14116	1.49349	1	0.666314	31.8536
GOTERM_BP_ALL	GO:0051604~protein maturation	27	1.01618	0.0202628	1889, 1191, 3848, 10273, 5045, 79147, 83464, 9049, 175, 725, 3078, 11093, 629, 2220, 1363, 5646, 7466, 835, 716, 1718, 2280, 718, 712, 5653, 9159, 871, 733	2003	122	14116	1.55968	1	0.663869	31.9887
GOTERM_BP_ALL	GO:0003073~regulation of systemic arterial blood pressure	11	0.414001	0.0203066	59272, 6648, 183, 1889, 359, 186, 552, 553, 1585, 154, 1907	2003	35	14116	2.21491	1	0.660382	32.046
GOTERM_BP_ALL	GO:0046700~heterocycle catabolic process	19	0.715092	0.0203522	5140, 978, 54578, 2643, 9525, 487, 953, 131669, 6999, 8930, 513, 1807, 8942, 144193, 4624, 4595, 30833, 1621, 100, 54659	2003	77	14116	1.73898	1	0.656972	32.1056
GOTERM_BP_ALL	GO:0050796~regulation of insulin secretion	12	0.451637	0.0203632	6927, 131177, 2645, 5140, 5781, 114131, 65985, 7124, 6755, 6616, 3717, 6934	2003	40	14116	2.11423	1	0.652976	32.1199
GOTERM_BP_ALL	GO:0007398~ectoderm development	40	1.50546	0.0209579	1475, 6703, 2054, 6704, 3848, 55686, 5970, 2319, 3846, 353133, 3861, 353135, 2709, 6707, 3868, 3866, 7357, 51176, 353142, 1999, 2171, 112802, 91, 27032, 1382, 3853, 3852, 3854, 5467, 3889, 353144, 1718, 11005, 1832, 353131, 3914, 353132, 3860, 26239, 4771	2003	199	14116	1.41657	1	0.659506	32.8917
GOTERM_BP_ALL	GO:0030100~regulation of endocytosis	16	0.602183	0.0210358	6441, 124912, 116519, 6556, 7249, 197, 867, 344, 345, 718, 11037, 566, 23607, 29993, 30844, 90678	2003	61	14116	1.84851	1	0.656781	32.9921
GOTERM_BP_ALL	GO:0045923~positive regulation of fatty acid metabolic process	8	0.301091	0.0215897	3172, 183, 10891, 116519, 344, 552, 337, 208	2003	21	14116	2.68473	1	0.662365	33.7025
GOTERM_BP_ALL	GO:0050792~regulation of viral reproduction	8	0.301091	0.0215897	6352, 9217, 7124, 7153, 10318, 6348, 60489, 3576	2003	21	14116	2.68473	1	0.662365	33.7025
GOTERM_BP_ALL	GO:0045933~positive regulation of muscle contraction	8	0.301091	0.0215897	6722, 6869, 1131, 487, 85366, 8877, 100, 1907	2003	21	14116	2.68473	1	0.662365	33.7025
GOTERM_BP_ALL	GO:0006937~regulation of muscle contraction	18	0.677456	0.0216173	6722, 487, 85366, 7125, 156, 7134, 1907, 154, 4634, 6869, 51196, 1131, 6385, 8877, 4607, 1482, 56923, 100	2003	72	14116	1.76186	1	0.658831	33.7378
GOTERM_BP_ALL	GO:0048523~negative regulation of cellular process	264	9.93602	0.0216629	2004, 1191, 29126, 59348, 6347, 9861, 331, 6207, 336, 156, 337, 154, 10202, 3480, 51176, 8877, 6497, 605, 339479, 1482, 6494, 1827, 8601, 602, 6093, 54997, 1487, 5745, 3852, 344, 345, 3717, 1594, 1718, 26001, 7342, 7075, 7077, 6776, 6601, 1437, 51592, 51497, 23532, 138151, 51193, 928, 7329, 1071, 55922, 5612, 623, 1991, 27289, 4099, 23394, 8850, 339221, 2303, 7316, 23624, 5341, 10076, 7321, 183, …	2003	1660	14116	1.1208	1	0.655646	33.7959
GOTERM_BP_ALL	GO:0048878~chemical homeostasis	90	3.38728	0.0220371	23205, 54413, 2645, 9514, 5781, 10891, 6556, 487, 6347, 6348, 336, 337, 334, 7392, 6927, 6352, 6869, 6356, 480, 400986, 1621, 27035, 6648, 5745, 6548, 27032, 116519, 7037, 3091, 79054, 142680, 8065, 344, 53940, 345, 1585, 1907, 3717, 1594, 7779, 5590, 6363, 5653, 29881, 4359, 165904, 56923, 7201, 23315, 6934, 134, 135, 5140, 6441, 10939, 928, 1230, 2729, 1071, 2785, 4097, 4987, 3172, 2696, 1991, …	2003	512	14116	1.23881	1	0.658076	34.2712
GOTERM_BP_ALL	GO:0000082~G1/S transition of mitotic cell cycle	15	0.564546	0.0220414	4331, 91, 8065, 1876, 25988, 2672, 1019, 997, 1033, 1031, 8454, 894, 29933, 4772, 898	2003	56	14116	1.8877	1	0.654263	34.2765
GOTERM_BP_ALL	GO:0008217~regulation of blood pressure	23	0.865638	0.0220767	134, 27035, 59272, 6648, 2643, 1889, 4878, 1585, 1907, 154, 6869, 11188, 183, 5973, 623, 4624, 359, 186, 347148, 2981, 552, 553, 64167	2003	100	14116	1.62091	1	0.651013	34.3213
GOTERM_BP_ALL	GO:0007010~cytoskeleton organization	78	2.93564	0.022497	2055, 2006, 282991, 6348, 3861, 3868, 23175, 10540, 10391, 199, 3927, 387, 7117, 10615, 29993, 50944, 6494, 6093, 10163, 675, 57731, 23500, 27032, 27, 3856, 10093, 6840, 5590, 11188, 11004, 29901, 10810, 165904, 10048, 6445, 825, 8557, 10049, 26140, 51203, 5048, 1070, 6708, 667, 6790, 150465, 54474, 3983, 51196, 27289, 6683, 6905, 1647, 2275, 11078, 30846, 1265, 4137, 5155, 226, 11116, 1778, 5154…	2003	436	14116	1.26078	1	0.654211	34.8507
GOTERM_BP_ALL	GO:0032956~regulation of actin cytoskeleton organization	21	0.790365	0.0227247	2006, 10529, 57731, 6711, 4703, 7249, 6708, 7429, 5341, 6709, 6869, 387, 7117, 9113, 10095, 81873, 10094, 4771, 11078, 5962, 2039	2003	89	14116	1.66288	1	0.654187	35.136
GOTERM_BP_ALL	GO:0010901~regulation of very-low-density lipoprotein particle remodeling	4	0.150546	0.02278	116519, 344, 336, 345	2003	5	14116	5.63794	1	0.65136	35.2051
GOTERM_BP_ALL	GO:0006662~glycerol ether metabolic process	14	0.52691	0.0229716	5781, 3572, 116519, 344, 336, 1071, 345, 337, 51196, 2876, 2538, 6583, 5408, 80168	2003	51	14116	1.93459	1	0.650781	35.4439
GOTERM_BP_ALL	GO:0051353~positive regulation of oxidoreductase activity	9	0.338728	0.0235411	1594, 2643, 183, 186, 3091, 7124, 9973, 27, 1907	2003	26	14116	2.43949	1	0.656226	36.1488
GOTERM_BP_ALL	GO:0031100~organ regeneration	9	0.338728	0.0235411	174, 4036, 471, 558, 3977, 6347, 336, 898, 10076	2003	26	14116	2.43949	1	0.656226	36.1488
GOTERM_BP_ALL	GO:0002791~regulation of peptide secretion	13	0.489274	0.0237725	134, 131177, 5140, 2645, 5781, 65985, 7124, 3717, 6927, 114131, 6755, 6616, 6934	2003	46	14116	1.99166	1	0.656244	36.4331
GOTERM_BP_ALL	GO:0007626~locomotory behavior	52	1.95709	0.0238089	2055, 3627, 7249, 6347, 6348, 334, 6352, 6351, 6356, 6355, 81627, 1621, 3576, 6648, 57731, 284340, 4887, 1907, 6362, 6363, 1238, 6367, 6360, 5594, 135, 2359, 6441, 2788, 1230, 5048, 6376, 146223, 6905, 6373, 1130, 6370, 152189, 27202, 5155, 6623, 5196, 10928, 320, 491, 11315, 719, 116173, 1672, 6036, 1673, 347148, 566	2003	274	14116	1.33747	1	0.65323	36.4778
GOTERM_BP_ALL	GO:0007610~behavior	83	3.12382	0.0238826	2914, 3627, 2055, 54413, 7249, 6347, 1393, 6348, 334, 6352, 6869, 6351, 1583, 434, 6356, 6355, 3156, 4861, 81627, 8528, 6616, 1621, 3576, 6648, 57731, 51052, 284340, 6506, 2672, 8932, 1907, 4887, 6362, 5590, 6363, 1238, 6367, 2566, 56923, 6360, 2515, 5594, 135, 2359, 6441, 2788, 5048, 1230, 8484, 4097, 146223, 6376, 6905, 1130, 6373, 6370, 552, 100, 4808, 152189, 27202, 59272, 5155, 6623, 5196, 1…	2003	469	14116	1.2472	1	0.65083	36.568
GOTERM_BP_ALL	GO:0048519~negative regulation of biological process	286	10.764	0.0241468	2004, 1191, 29126, 59348, 6347, 9861, 331, 6207, 336, 156, 337, 154, 10202, 3480, 6352, 3929, 51176, 5641, 8877, 6497, 605, 339479, 1482, 1827, 8601, 6494, 602, 6093, 54997, 1487, 5745, 1081, 3852, 344, 345, 54899, 208, 164656, 3717, 1594, 1718, 26001, 7342, 7075, 7077, 6776, 6779, 6601, 1437, 51592, 51497, 3848, 23532, 138151, 51193, 928, 7329, 1071, 55922, 5612, 623, 1991, 27289, 4099, 23394, 8…	2003	1812	14116	1.11234	1	0.651405	36.8905
GOTERM_BP_ALL	GO:0009820~alkaloid metabolic process	12	0.451637	0.024367	27035, 93100, 2645, 8942, 84656, 10135, 2819, 3417, 11112, 590, 55191, 6999	2003	41	14116	2.06266	1	0.651299	37.1581
GOTERM_BP_ALL	GO:0043242~negative regulation of protein complex disassembly	12	0.451637	0.024367	4137, 57731, 58526, 6711, 11078, 5962, 6708, 6709, 7429, 4281, 57159, 2039	2003	41	14116	2.06266	1	0.651299	37.1581
GOTERM_BP_ALL	GO:0019319~hexose biosynthetic process	10	0.376364	0.0244468	10891, 467, 2538, 2819, 2026, 6652, 8789, 2762, 5091, 2821	2003	31	14116	2.27336	1	0.649067	37.255
GOTERM_BP_ALL	GO:0007205~activation of protein kinase C activity by G-protein coupled receptor protein signaling pathway	11	0.414001	0.0246448	135, 64781, 623, 51196, 4035, 1609, 566, 1154, 8877, 1128, 1907	2003	36	14116	2.15338	1	0.64865	37.4943
GOTERM_BP_ALL	GO:0051493~regulation of cytoskeleton organization	29	1.09146	0.0253402	2006, 10529, 7249, 4703, 6708, 6709, 667, 6869, 387, 7117, 11078, 5962, 57159, 4137, 57731, 6711, 7429, 5902, 5341, 23499, 9113, 58526, 81873, 10095, 10094, 4771, 136991, 4281, 2039	2003	136	14116	1.50276	1	0.655615	38.3282
GOTERM_BP_ALL	GO:0043254~regulation of protein complex assembly	21	0.790365	0.0254471	6722, 2006, 4137, 1191, 57731, 6711, 6708, 7429, 5341, 6709, 5590, 7117, 9113, 10095, 81873, 10094, 11078, 5962, 136991, 1482, 2039	2003	90	14116	1.6444	1	0.653827	38.4554
GOTERM_BP_ALL	GO:0065003~macromolecular complex assembly	113	4.25292	0.0266921	10346, 2643, 10891, 5438, 5439, 221613, 336, 337, 6209, 3728, 3007, 154, 284119, 3480, 3012, 92815, 6418, 10157, 2958, 6497, 9043, 5441, 9442, 7280, 8733, 64127, 4296, 345, 3692, 8932, 10471, 6881, 10093, 9056, 10810, 402, 8290, 6607, 79760, 8557, 26140, 10526, 29775, 138151, 7415, 8301, 11037, 6683, 7185, 5829, 10801, 10181, 3837, 26133, 6814, 3018, 3014, 320, 55172, 7429, 10073, 2280, 84617, 71…	2003	665	14116	1.19753	1	0.668257	39.9193
GOTERM_BP_ALL	GO:0050832~defense response to fungus	6	0.225819	0.0273479	10578, 23406, 1669, 6283, 1671, 1670	2003	13	14116	3.25266	1	0.673977	40.677
GOTERM_BP_ALL	GO:0050995~negative regulation of lipid catabolic process	6	0.225819	0.0273479	134, 5140, 7124, 336, 338442, 345	2003	13	14116	3.25266	1	0.673977	40.677
GOTERM_BP_ALL	GO:0051693~actin filament capping	8	0.301091	0.0278877	57731, 6711, 11078, 5962, 6708, 6709, 7429, 2039	2003	22	14116	2.5627	1	0.677969	41.294
GOTERM_BP_ALL	GO:0045103~intermediate filament-based process	8	0.301091	0.0278877	54474, 2055, 10049, 3861, 3868, 81493, 51542, 667	2003	22	14116	2.5627	1	0.677969	41.294
GOTERM_BP_ALL	GO:0034374~low-density lipoprotein particle remodeling	5	0.188182	0.028069	183, 5320, 4353, 336, 1071	2003	9	14116	3.91524	1	0.677153	41.4998
GOTERM_BP_ALL	GO:0032147~activation of protein kinase activity	25	0.940911	0.0286017	134, 135, 113, 29775, 6556, 1609, 1950, 1128, 154, 623, 51196, 8795, 8877, 1154, 64781, 93, 4216, 4035, 4296, 11184, 1907, 3717, 5590, 5576, 566	2003	114	14116	1.54549	1	0.680925	42.1007
GOTERM_BP_ALL	GO:0019362~pyridine nucleotide metabolic process	12	0.451637	0.0289132	27035, 93100, 2645, 8942, 84656, 10135, 2819, 3417, 27231, 11112, 55191, 6999	2003	42	14116	2.01355	1	0.681775	42.4493
GOTERM_BP_ALL	GO:0032535~regulation of cellular component size	51	1.91946	0.028941	2006, 2055, 7249, 10505, 7117, 55602, 8877, 6494, 2658, 978, 57731, 6548, 5607, 11007, 1594, 9113, 10095, 10094, 84335, 65009, 85004, 10529, 11108, 4878, 4703, 6708, 6709, 3172, 1031, 623, 51447, 11078, 5962, 102, 552, 7044, 4137, 5155, 10591, 91, 6711, 394, 1019, 5341, 7429, 491, 183, 81873, 186, 26471, 2039	2003	271	14116	1.32627	1	0.679001	42.4803
GOTERM_BP_ALL	GO:0043123~positive regulation of I-kappaB kinase/NF-kappaB cascade	22	0.828002	0.0293632	64170, 56674, 684, 27032, 5970, 7124, 8743, 64127, 2280, 3965, 80833, 387, 79971, 8795, 283518, 8915, 9641, 23118, 9516, 80762, 4055, 51463	2003	97	14116	1.59839	1	0.681257	42.9494
GOTERM_BP_ALL	GO:0030834~regulation of actin filament depolymerization	9	0.338728	0.0294112	57731, 6711, 11078, 5962, 6708, 6709, 5341, 7429, 2039	2003	27	14116	2.34914	1	0.678785	43.0026
GOTERM_BP_ALL	GO:0015918~sterol transport	11	0.414001	0.0296108	6927, 1191, 9525, 29881, 344, 336, 345, 3931, 1071, 337, 5406	2003	37	14116	2.09518	1	0.678237	43.2229
GOTERM_BP_ALL	GO:0030301~cholesterol transport	11	0.414001	0.0296108	6927, 1191, 9525, 29881, 344, 336, 345, 3931, 1071, 337, 5406	2003	37	14116	2.09518	1	0.678237	43.2229
GOTERM_BP_ALL	GO:0048545~response to steroid hormone stimulus	38	1.43018	0.0304184	54578, 5970, 55186, 7124, 15, 6347, 2099, 336, 6790, 6352, 1583, 410, 3417, 2026, 552, 1482, 3557, 1827, 5265, 49, 1261, 594, 675, 5155, 27198, 839, 7031, 4982, 10076, 133522, 1594, 114131, 894, 136991, 590, 3931, 898, 5594, 54659	2003	192	14116	1.3948	1	0.685169	44.1062
GOTERM_BP_ALL	GO:0019932~second-messenger-mediated signaling	45	1.69364	0.0309092	134, 2914, 135, 2645, 113, 7124, 7298, 1230, 6347, 1128, 5739, 154, 6790, 3480, 4987, 6869, 2696, 378708, 51196, 8360, 10615, 8877, 5111, 552, 1827, 3576, 4159, 695, 4158, 10163, 5745, 4724, 5032, 7153, 1907, 4887, 2827, 5293, 2782, 183, 114131, 186, 6755, 11123, 56923	2003	235	14116	1.34951	1	0.688088	44.6366
GOTERM_BP_ALL	GO:0006665~sphingolipid metabolic process	18	0.677456	0.0313841	64781, 2055, 8439, 9514, 142891, 23659, 339221, 2581, 81537, 57704, 125981, 91012, 7357, 8877, 79603, 6439, 10715, 55627	2003	75	14116	1.69138	1	0.690749	45.1453
GOTERM_BP_ALL	GO:0032103~positive regulation of response to external stimulus	16	0.602183	0.0316598	5155, 3572, 5320, 177, 3717, 1907, 1594, 6352, 6376, 718, 3929, 183, 6776, 566, 102, 3576	2003	64	14116	1.76186	1	0.691036	45.4386
GOTERM_BP_ALL	GO:0051346~negative regulation of hydrolase activity	13	0.489274	0.0325928	1475, 135, 1718, 2280, 5590, 10049, 3164, 51129, 2876, 336, 345, 54899, 5341	2003	48	14116	1.90868	1	0.698819	46.4201
GOTERM_BP_ALL	GO:0022607~cellular component assembly	146	5.49492	0.0332697	10346, 2006, 2643, 10891, 5438, 5439, 3861, 221613, 10609, 336, 337, 6209, 3728, 3007, 154, 284119, 3480, 92815, 3012, 6418, 10157, 6497, 2958, 9043, 5441, 6093, 9442, 10163, 7280, 8733, 64127, 4296, 3692, 345, 8932, 27, 10471, 6881, 10093, 9056, 29901, 10810, 402, 6607, 8290, 1495, 79760, 825, 8557, 57555, 26140, 10526, 29775, 138151, 5048, 7415, 928, 8301, 6683, 11037, 5962, 7185, 5829, 10801, …	2003	887	14116	1.16001	1	0.703488	47.1217
GOTERM_BP_ALL	GO:0018130~heterocycle biosynthetic process	15	0.564546	0.033679	211, 4779, 2643, 55316, 15, 326625, 5831, 6927, 27304, 6697, 54977, 3145, 11019, 100, 4337	2003	59	14116	1.79172	1	0.705122	47.5417
GOTERM_BP_ALL	GO:0019058~viral infectious cycle	12	0.451637	0.034036	7392, 8815, 1487, 6351, 59272, 7342, 10332, 5045, 2547, 6347, 30835, 90678	2003	43	14116	1.96672	1	0.706161	47.9055
GOTERM_BP_ALL	GO:0009314~response to radiation	39	1.46782	0.034787	165918, 63943, 54413, 5146, 57010, 84142, 5970, 6347, 3861, 4734, 79840, 9094, 8930, 1991, 6356, 2876, 3156, 1621, 602, 7486, 5429, 675, 6648, 4036, 6506, 839, 3014, 7508, 7320, 10002, 1258, 2547, 51435, 58473, 6011, 2515, 6010, 5957, 64859	2003	200	14116	1.37425	1	0.711345	48.6629
GOTERM_BP_ALL	GO:0034728~nucleosome organization	21	0.790365	0.0351063	8349, 4778, 10036, 8329, 4674, 7141, 3018, 221613, 3014, 3007, 10664, 8360, 3012, 92815, 55506, 6418, 8336, 8290, 8970, 8341, 8357, 8369	2003	93	14116	1.59135	1	0.71191	48.9817
GOTERM_BP_ALL	GO:0003015~heart process	8	0.301091	0.0353216	4634, 8557, 5606, 2876, 85366, 4607, 7134, 156	2003	23	14116	2.45128	1	0.711395	49.1957
GOTERM_BP_ALL	GO:0009410~response to xenobiotic stimulus	8	0.301091	0.0353216	3172, 8942, 54578, 9049, 2876, 2729, 1544, 6283, 54659	2003	23	14116	2.45128	1	0.711395	49.1957
GOTERM_BP_ALL	GO:0060047~heart contraction	8	0.301091	0.0353216	4634, 8557, 5606, 2876, 85366, 4607, 7134, 156	2003	23	14116	2.45128	1	0.711395	49.1957
GOTERM_BP_ALL	GO:0030833~regulation of actin filament polymerization	14	0.52691	0.0357343	2006, 7117, 57731, 9113, 81873, 10095, 10094, 6711, 11078, 5962, 6708, 6709, 7429, 2039	2003	54	14116	1.82711	1	0.712909	49.6034
GOTERM_BP_ALL	GO:0003014~renal system process	9	0.338728	0.0362143	134, 135, 6869, 183, 359, 186, 50484, 7466, 1585	2003	28	14116	2.26524	1	0.715072	50.0737
GOTERM_BP_ALL	GO:0048002~antigen processing and presentation of peptide antigen	9	0.338728	0.0362143	26133, 10332, 6556, 3106, 3077, 3108, 3134, 64167, 30835	2003	28	14116	2.26524	1	0.715072	50.0737
GOTERM_BP_ALL	GO:0045833~negative regulation of lipid metabolic process	9	0.338728	0.0362143	134, 5140, 5155, 7124, 2672, 344, 336, 338442, 345	2003	28	14116	2.26524	1	0.715072	50.0737
GOTERM_BP_ALL	GO:0030837~negative regulation of actin filament polymerization	9	0.338728	0.0362143	7117, 57731, 6711, 11078, 5962, 6708, 6709, 7429, 2039	2003	28	14116	2.26524	1	0.715072	50.0737
GOTERM_BP_ALL	GO:0045823~positive regulation of heart contraction	6	0.225819	0.0376895	552, 1482, 553, 100, 154, 1907	2003	14	14116	3.02033	1	0.726896	51.4934
GOTERM_BP_ALL	GO:0009896~positive regulation of catabolic process	13	0.489274	0.0377848	27352, 116519, 7124, 10273, 3091, 5045, 2729, 344, 4734, 336, 80762, 337, 208	2003	49	14116	1.86973	1	0.725171	51.5837
GOTERM_BP_ALL	GO:0009991~response to extracellular stimulus	42	1.58073	0.0386254	54578, 10067, 10891, 65985, 5970, 2628, 6347, 960, 7392, 4256, 2696, 1583, 432, 558, 410, 6499, 3077, 552, 629, 594, 675, 3572, 6648, 5119, 4036, 7037, 8029, 6506, 7407, 632, 55172, 4982, 1594, 2180, 8942, 114131, 2538, 7075, 359, 8273, 590, 898, 54659	2003	220	14116	1.34542	1	0.730505	52.3741
GOTERM_BP_ALL	GO:0006487~protein amino acid N-linked glycosylation	12	0.451637	0.0397669	7991, 1650, 9514, 7102, 9032, 951, 2995, 84572, 7903, 4248, 55624, 3703	2003	44	14116	1.92203	1	0.738387	53.4277
GOTERM_BP_ALL	GO:0042445~hormone metabolic process	23	0.865638	0.0403421	54578, 6715, 5781, 1889, 1363, 1382, 64577, 5045, 15, 1393, 1081, 51109, 1585, 10202, 1583, 174, 183, 50506, 5653, 59342, 9159, 8528, 3077, 54659	2003	106	14116	1.52916	1	0.740975	53.9503
GOTERM_BP_ALL	GO:0006066~alcohol metabolic process	75	2.82273	0.0405119	5166, 2055, 2645, 5232, 4047, 2643, 10891, 23659, 5160, 7124, 2819, 336, 337, 8578, 6927, 1583, 23443, 4967, 5260, 2673, 2992, 3156, 8877, 10136, 133121, 1621, 8871, 56994, 5322, 51360, 8029, 79153, 345, 1717, 1718, 6309, 11188, 5973, 29881, 6652, 84656, 5048, 1071, 8789, 2762, 2597, 2527, 1644, 55526, 23394, 2523, 2026, 80168, 221, 2632, 64080, 3572, 130589, 226, 10020, 81537, 80201, 11112, 5467…	2003	429	14116	1.23207	1	0.739949	54.1036
GOTERM_BP_ALL	GO:0046883~regulation of hormone secretion	16	0.602183	0.040641	134, 131177, 2645, 5140, 5781, 65985, 7124, 3717, 1907, 6927, 114131, 51762, 6616, 6755, 338442, 6934	2003	66	14116	1.70847	1	0.738574	54.2197
GOTERM_BP_ALL	GO:0010896~regulation of triglyceride catabolic process	4	0.150546	0.0407973	116519, 344, 345, 337	2003	6	14116	4.69829	1	0.737452	54.3599
GOTERM_BP_ALL	GO:0010225~response to UV-C	4	0.150546	0.0407973	7486, 5429, 675, 602	2003	6	14116	4.69829	1	0.737452	54.3599
GOTERM_BP_ALL	GO:0046521~sphingoid catabolic process	4	0.150546	0.0407973	2581, 57704, 8877, 125981	2003	6	14116	4.69829	1	0.737452	54.3599
GOTERM_BP_ALL	GO:0045071~negative regulation of viral genome replication	4	0.150546	0.0407973	6352, 7124, 10318, 60489	2003	6	14116	4.69829	1	0.737452	54.3599
GOTERM_BP_ALL	GO:0008544~epidermis development	36	1.35491	0.0408071	1475, 6703, 6704, 3848, 55686, 5970, 2319, 3846, 353133, 3861, 353135, 2709, 6707, 3868, 3866, 7357, 51176, 353142, 1999, 2171, 112802, 91, 27032, 1382, 3852, 5467, 3889, 353144, 1718, 11005, 1832, 353131, 3914, 353132, 3860, 26239	2003	184	14116	1.37884	1	0.735054	54.3687
GOTERM_BP_ALL	GO:0019216~regulation of lipid metabolic process	24	0.903274	0.0408692	134, 5140, 5155, 10891, 116519, 7124, 10273, 2672, 125981, 344, 336, 345, 337, 208, 1717, 2516, 2180, 3172, 183, 1376, 51719, 6776, 338442, 552	2003	112	14116	1.51016	1	0.73313	54.4244
GOTERM_BP_ALL	GO:0045123~cellular extravasation	5	0.188182	0.0416299	6093, 6403, 6376, 7124, 566	2003	10	14116	3.52371	1	0.737305	55.1002
GOTERM_BP_ALL	GO:0032925~regulation of activin receptor signaling pathway	5	0.188182	0.0416299	2280, 23592, 93, 91, 6497	2003	10	14116	3.52371	1	0.737305	55.1002
GOTERM_BP_ALL	GO:0060048~cardiac muscle contraction	7	0.263455	0.0422546	4634, 8557, 5606, 85366, 4607, 7134, 156	2003	19	14116	2.59642	1	0.740215	55.6482
GOTERM_BP_ALL	GO:0040011~locomotion	75	2.82273	0.0431476	6722, 3627, 7124, 7249, 6347, 6348, 947, 3676, 6352, 6351, 6356, 480, 6355, 3156, 1621, 3576, 27035, 6093, 10163, 10332, 63973, 5646, 3091, 634, 284340, 1907, 6362, 6403, 6363, 1238, 6367, 8632, 23607, 2113, 6652, 6360, 5594, 2359, 6441, 7141, 9846, 64759, 5048, 1230, 4734, 960, 146223, 6376, 1991, 2876, 6373, 1130, 51804, 6370, 152189, 27202, 59272, 5155, 5196, 10928, 5467, 55172, 9839, 491, 719…	2003	431	14116	1.22635	1	0.745281	56.4205
GOTERM_BP_ALL	GO:0042060~wound healing	37	1.39255	0.0433299	2811, 6722, 135, 2004, 966, 6556, 2768, 7450, 2628, 928, 79803, 960, 6707, 2815, 2814, 3172, 2876, 725, 51156, 11093, 6665, 2153, 5265, 10516, 30008, 5155, 6814, 116519, 3091, 5196, 953, 5467, 5341, 5055, 1832, 5653, 4628	2003	191	14116	1.36521	1	0.744404	56.5766
GOTERM_BP_ALL	GO:0008064~regulation of actin polymerization or depolymerization	15	0.564546	0.043569	2006, 57731, 6711, 6708, 7429, 5341, 6709, 7117, 9113, 10095, 81873, 10094, 11078, 5962, 2039	2003	61	14116	1.73297	1	0.744002	56.7805
GOTERM_BP_ALL	GO:0009620~response to fungus	8	0.301091	0.0439556	64170, 10578, 23406, 8915, 1669, 6283, 1671, 1670	2003	24	14116	2.34914	1	0.744804	57.1083
GOTERM_BP_ALL	GO:0030835~negative regulation of actin filament depolymerization	8	0.301091	0.0439556	57731, 6711, 11078, 5962, 6708, 6709, 7429, 2039	2003	24	14116	2.34914	1	0.744804	57.1083
GOTERM_BP_ALL	GO:0032272~negative regulation of protein polymerization	9	0.338728	0.0440012	7117, 57731, 6711, 11078, 5962, 6708, 6709, 7429, 2039	2003	29	14116	2.18713	1	0.74284	57.1468
GOTERM_BP_ALL	GO:0043122~regulation of I-kappaB kinase/NF-kappaB cascade	23	0.865638	0.0442324	64170, 56674, 684, 27032, 5970, 7124, 8743, 64127, 2280, 3965, 80833, 387, 79971, 8795, 7128, 283518, 8915, 9641, 23118, 9516, 80762, 4055, 51463	2003	107	14116	1.51487	1	0.742392	57.3416
GOTERM_BP_ALL	GO:0051128~regulation of cellular component organization	79	2.97328	0.0458322	6722, 2006, 10247, 10891, 1191, 6556, 7124, 7249, 10507, 197, 336, 10505, 6869, 387, 7117, 11011, 3679, 6418, 29993, 6616, 1482, 90678, 50943, 27035, 57731, 124912, 116519, 344, 345, 7940, 9874, 10664, 5590, 9113, 1984, 10095, 10094, 23607, 10529, 6441, 51203, 2768, 4703, 867, 1950, 6708, 6709, 667, 150465, 11037, 4099, 11078, 30844, 5962, 8997, 57159, 4137, 54873, 699, 226, 6711, 7316, 80351, 74…	2003	458	14116	1.2156	1	0.752733	58.6663
GOTERM_BP_ALL	GO:0046890~regulation of lipid biosynthetic process	12	0.451637	0.0461339	1717, 2516, 3172, 183, 5155, 116519, 7124, 2672, 344, 552, 345, 337	2003	45	14116	1.87931	1	0.752788	58.9117
GOTERM_BP_ALL	GO:0042542~response to hydrogen peroxide	14	0.52691	0.0466486	6648, 4353, 5970, 2700, 839, 156, 337, 11315, 1583, 50506, 2876, 8288, 84919, 100	2003	56	14116	1.76186	1	0.754462	59.3272
GOTERM_BP_ALL	GO:0002376~immune system process	161	6.05947	0.0471197	10346, 8530, 2643, 1191, 6556, 29126, 684, 10990, 6347, 8743, 944, 6348, 84148, 337, 947, 3681, 10202, 3480, 6352, 3676, 6351, 56241, 3929, 6356, 6355, 608, 1621, 1482, 602, 50943, 6093, 2220, 675, 124912, 671, 10332, 64129, 64127, 7940, 1907, 3717, 6362, 1594, 6403, 1511, 5553, 8942, 6363, 2219, 6367, 9641, 6776, 135250, 5452, 733, 6360, 1437, 3848, 65082, 5970, 10673, 10225, 6376, 1991, 725, 11…	2003	998	14116	1.13691	1	0.755778	59.704
GOTERM_BP_ALL	GO:0033043~regulation of organelle organization	41	1.54309	0.0471632	2006, 10529, 10891, 51203, 7249, 4703, 7124, 1950, 6708, 6709, 667, 6869, 11011, 7117, 387, 6418, 11078, 5962, 57159, 50943, 4137, 57731, 699, 6711, 80351, 5341, 5902, 7429, 9874, 54386, 23499, 10664, 58526, 9113, 81873, 10095, 10094, 4771, 136991, 4281, 2039	2003	217	14116	1.33154	1	0.753887	59.7387
GOTERM_BP_ALL	GO:0010035~response to inorganic substance	39	1.46782	0.0483284	140576, 825, 4331, 2937, 4353, 2700, 5970, 2628, 15, 2729, 3861, 4734, 156, 337, 513, 4256, 1583, 2876, 51176, 8288, 552, 5829, 100, 5265, 1261, 6648, 6649, 11269, 7037, 839, 8604, 7031, 7134, 4982, 11315, 50506, 140823, 84919, 3931	2003	205	14116	1.34073	1	0.760288	60.6558
GOTERM_BP_ALL	GO:0007599~hemostasis	23	0.865638	0.0483886	2811, 10516, 135, 4778, 89781, 30008, 6814, 966, 2768, 5196, 7450, 928, 953, 79803, 2815, 5341, 2814, 3172, 725, 11093, 2153, 5265, 2821	2003	108	14116	1.50084	1	0.75855	60.7027
GOTERM_BP_ALL	GO:0006767~water-soluble vitamin metabolic process	11	0.414001	0.0486549	93100, 10560, 8942, 6583, 10135, 27231, 2729, 8424, 326625, 55191, 2694	2003	40	14116	1.93804	1	0.758315	60.9092
GOTERM_BP_ALL	GO:0046496~nicotinamide nucleotide metabolic process	11	0.414001	0.0486549	27035, 93100, 2645, 8942, 84656, 10135, 2819, 3417, 11112, 55191, 6999	2003	40	14116	1.93804	1	0.758315	60.9092
GOTERM_BP_ALL	GO:0006769~nicotinamide metabolic process	11	0.414001	0.0486549	27035, 93100, 2645, 8942, 84656, 10135, 2819, 3417, 11112, 55191, 6999	2003	40	14116	1.93804	1	0.758315	60.9092
GOTERM_BP_ALL	GO:0019748~secondary metabolic process	18	0.677456	0.049027	27035, 2645, 84656, 1382, 2819, 64577, 11112, 51109, 55191, 6999, 93100, 434, 8942, 59342, 3417, 10135, 1544, 590	2003	79	14116	1.60574	1	0.758845	61.1962
GOTERM_BP_ALL	GO:0034097~response to cytokine stimulus	18	0.677456	0.049027	6722, 3595, 2643, 3572, 5322, 6556, 5970, 15, 839, 1594, 6352, 1650, 8942, 3977, 7079, 102, 898, 5265	2003	79	14116	1.60574	1	0.758845	61.1962
GOTERM_BP_ALL	GO:0006959~humoral immune response	18	0.677456	0.049027	2220, 29760, 1191, 3848, 9308, 684, 7124, 6347, 716, 718, 725, 712, 3078, 5452, 2821, 733, 629, 602	2003	79	14116	1.60574	1	0.758845	61.1962
GOTERM_BP_ALL	GO:0034654~nucleobase, nucleoside, nucleotide and nucleic acid biosynthetic process	37	1.39255	0.0494387	135, 113, 4878, 23200, 487, 7298, 27231, 6241, 513, 93100, 480, 50484, 57198, 245972, 10135, 1723, 518, 122622, 100, 978, 10312, 226, 27032, 496, 55191, 495, 491, 492, 8942, 523, 471, 81890, 4832, 529, 2981, 374868, 9519	2003	193	14116	1.35106	1	0.75965	61.5113
GOTERM_BP_ALL	GO:0034404~nucleobase, nucleoside and nucleotide biosynthetic process	37	1.39255	0.0494387	135, 113, 4878, 23200, 487, 7298, 27231, 6241, 513, 93100, 480, 50484, 57198, 245972, 10135, 1723, 518, 122622, 100, 978, 10312, 226, 27032, 496, 55191, 495, 491, 492, 8942, 523, 471, 81890, 4832, 529, 2981, 374868, 9519	2003	193	14116	1.35106	1	0.75965	61.5113
GOTERM_BP_ALL	GO:0010627~regulation of protein kinase cascade	46	1.73128	0.0494996	1437, 2914, 64170, 3562, 56674, 684, 5970, 7249, 7124, 8743, 4734, 154, 3965, 3172, 80833, 387, 2876, 79971, 8795, 23118, 5585, 80762, 4055, 51463, 4217, 3572, 27032, 85366, 4296, 64127, 5467, 9839, 9064, 11184, 208, 3717, 2280, 183, 7128, 283518, 8915, 9641, 7077, 4771, 9516, 121512	2003	249	14116	1.30193	1	0.757959	61.5577
GOTERM_BP_ALL	GO:0032677~regulation of interleukin-8 production	6	0.225819	0.0501175	3929, 1991, 8915, 671, 336, 602	2003	15	14116	2.81897	1	0.760213	62.0256
GOTERM_BP_ALL	GO:0016043~cellular component organization	382	14.3771	0.0506402	10346, 2006, 10891, 1191, 8417, 1419, 3861, 6348, 336, 3868, 10609, 79803, 6209, 3728, 337, 334, 154, 3480, 6351, 3929, 63916, 3927, 51176, 10615, 64689, 6497, 2958, 6616, 6494, 602, 8871, 6093, 7486, 1487, 2220, 23500, 83903, 116519, 10332, 3091, 8029, 8733, 344, 345, 27, 50618, 6881, 9874, 3717, 3856, 164656, 10471, 10093, 1718, 11339, 29901, 2219, 7075, 407, 6601, 402, 6607, 1495, 6604, 55920,…	2003	2498	14116	1.07771	1	0.761763	62.4171
GOTERM_BP_ALL	GO:0032271~regulation of protein polymerization	16	0.602183	0.0513051	2006, 4137, 57731, 6711, 6708, 7429, 6709, 7117, 9113, 10095, 81873, 10094, 11078, 5962, 136991, 2039	2003	68	14116	1.65822	1	0.764258	62.9097
GOTERM_BP_ALL	GO:0050729~positive regulation of inflammatory response	9	0.338728	0.0528128	6352, 718, 3929, 6376, 183, 5320, 3572, 6776, 3717	2003	30	14116	2.11423	1	0.772292	64.0042
GOTERM_BP_ALL	GO:0010565~regulation of cellular ketone metabolic process	14	0.52691	0.0528904	2645, 10891, 116519, 344, 345, 337, 208, 2180, 3172, 1376, 183, 51719, 10776, 552	2003	57	14116	1.73095	1	0.770775	64.0597
GOTERM_BP_ALL	GO:0006333~chromatin assembly or disassembly	26	0.978547	0.0532228	9425, 4778, 8349, 10036, 8329, 4674, 84733, 26038, 7141, 3018, 221613, 3014, 84148, 3007, 10664, 8360, 92815, 3012, 55506, 6418, 8336, 6601, 8290, 8341, 8970, 8357, 8369	2003	127	14116	1.44278	1	0.770933	64.2965
GOTERM_BP_ALL	GO:0006779~porphyrin biosynthetic process	7	0.263455	0.0533568	211, 6927, 4779, 54977, 55316, 3145, 326625	2003	20	14116	2.4666	1	0.769801	64.3915
GOTERM_BP_ALL	GO:0033014~tetrapyrrole biosynthetic process	7	0.263455	0.0533568	211, 6927, 4779, 54977, 55316, 3145, 326625	2003	20	14116	2.4666	1	0.769801	64.3915
GOTERM_BP_ALL	GO:0045104~intermediate filament cytoskeleton organization	7	0.263455	0.0533568	54474, 2055, 10049, 3861, 3868, 51542, 667	2003	20	14116	2.4666	1	0.769801	64.3915
GOTERM_BP_ALL	GO:0006519~cellular amino acid and derivative metabolic process	62	2.33346	0.0536635	2643, 23659, 6519, 336, 337, 2679, 2678, 2673, 133121, 10157, 8424, 8528, 1621, 56994, 6648, 5322, 11232, 7407, 131669, 91227, 833, 4257, 79814, 275, 5831, 9056, 8942, 1984, 443, 6776, 2936, 2937, 5048, 2628, 2729, 15, 1071, 23576, 1807, 3172, 2876, 4947, 6583, 1644, 3417, 55152, 112487, 51582, 594, 3735, 11112, 6999, 491, 2687, 144193, 6799, 4061, 4143, 64087, 3067, 590, 3931	2003	352	14116	1.24131	1	0.769799	64.6082
GOTERM_BP_ALL	GO:0006094~gluconeogenesis	8	0.301091	0.0538377	10891, 467, 2538, 2819, 2026, 8789, 5091, 2821	2003	25	14116	2.25518	1	0.768942	64.7307
GOTERM_BP_ALL	GO:0009414~response to water deprivation	3	0.112909	0.0546189	359, 8170, 552	2003	3	14116	7.04743	1	0.771977	65.275
GOTERM_BP_ALL	GO:0045722~positive regulation of gluconeogenesis	3	0.112909	0.0546189	3172, 10891, 10776	2003	3	14116	7.04743	1	0.771977	65.275
GOTERM_BP_ALL	GO:0002035~brain renin-angiotensin system	3	0.112909	0.0546189	59272, 183, 186	2003	3	14116	7.04743	1	0.771977	65.275
GOTERM_BP_ALL	GO:0032971~regulation of muscle filament sliding	3	0.112909	0.0546189	85366, 4607, 7134	2003	3	14116	7.04743	1	0.771977	65.275
GOTERM_BP_ALL	GO:0042592~homeostatic process	123	4.62928	0.0548799	54413, 29123, 2645, 10891, 6556, 487, 115861, 6347, 6348, 336, 337, 2745, 334, 154, 387597, 6352, 6869, 6356, 480, 1621, 50943, 7486, 1185, 5745, 6548, 116519, 3091, 8029, 344, 53940, 345, 1585, 3717, 1907, 1594, 6363, 57876, 5653, 6776, 10723, 56923, 7201, 23315, 5140, 84299, 10673, 10939, 928, 1071, 2785, 4097, 5348, 51196, 1991, 623, 6584, 79770, 226, 10686, 495, 491, 2280, 85456, 719, 2782, 1…	2003	751	14116	1.15424	1	0.771676	65.4551
GOTERM_BP_ALL	GO:0006733~oxidoreduction coenzyme metabolic process	13	0.489274	0.056784	27035, 2645, 84656, 2819, 27231, 51004, 11112, 55191, 6999, 93100, 8942, 3417, 10135	2003	52	14116	1.76186	1	0.781499	66.7424
GOTERM_BP_ALL	GO:0031099~regeneration	16	0.602183	0.0573058	4036, 116519, 2628, 6347, 336, 10076, 3717, 174, 5653, 2876, 558, 471, 3977, 51156, 6665, 898	2003	69	14116	1.63419	1	0.782725	67.0871
GOTERM_BP_ALL	GO:0007512~adult heart development	5	0.188182	0.0582587	8557, 4331, 4624, 4628, 1482	2003	11	14116	3.20338	1	0.78646	67.708
GOTERM_BP_ALL	GO:0045026~plasma membrane fusion	5	0.188182	0.0582587	2054, 7075, 5104, 928, 2515	2003	11	14116	3.20338	1	0.78646	67.708
GOTERM_BP_ALL	GO:0008202~steroid metabolic process	38	1.43018	0.0589544	2055, 54578, 4047, 9885, 57704, 336, 1071, 6820, 337, 8578, 6822, 10202, 6927, 1583, 174, 114899, 3156, 10136, 26031, 6715, 9524, 8029, 51360, 345, 5467, 1585, 80270, 8309, 1717, 1718, 1594, 6309, 6799, 2538, 114885, 23436, 29881, 3931, 54659	2003	202	14116	1.32575	1	0.788622	68.1543
GOTERM_BP_ALL	GO:0006508~proteolysis	168	6.32292	0.0590079	84735, 81631, 8883, 1191, 79589, 140456, 10401, 3083, 55236, 3003, 159195, 9861, 331, 3004, 51377, 10616, 7064, 5641, 5949, 59342, 25823, 10136, 11093, 23072, 4311, 2220, 203100, 9636, 9252, 5646, 51360, 64129, 23473, 29843, 5644, 56999, 165, 115290, 164656, 5547, 1718, 26001, 55554, 1512, 1511, 10477, 5653, 7177, 5651, 10910, 64320, 84893, 11085, 11086, 9159, 7174, 84937, 733, 4320, 825, 5251, 5…	2003	1054	14116	1.12331	1	0.787077	68.1885
GOTERM_BP_ALL	GO:0034656~nucleobase, nucleoside and nucleotide catabolic process	14	0.52691	0.0596782	8930, 513, 1807, 5140, 978, 2643, 4624, 9525, 10591, 4595, 487, 30833, 953, 100	2003	58	14116	1.7011	1	0.789065	68.6125
GOTERM_BP_ALL	GO:0003018~vascular process in circulatory system	14	0.52691	0.0596782	135, 6648, 2643, 4878, 2303, 2729, 1907, 154, 183, 2876, 186, 566, 136991, 4922	2003	58	14116	1.7011	1	0.789065	68.6125
GOTERM_BP_ALL	GO:0034655~nucleobase, nucleoside, nucleotide and nucleic acid catabolic process	14	0.52691	0.0596782	8930, 513, 1807, 5140, 978, 2643, 4624, 9525, 10591, 4595, 487, 30833, 953, 100	2003	58	14116	1.7011	1	0.789065	68.6125
GOTERM_BP_ALL	GO:0046887~positive regulation of hormone secretion	10	0.376364	0.0597278	2645, 5781, 114131, 65985, 51762, 338442, 6616, 3717, 1907, 6934	2003	36	14116	1.95762	1	0.787515	68.6436
GOTERM_BP_ALL	GO:0010927~cellular component assembly involved in morphogenesis	10	0.376364	0.0597278	7320, 825, 8557, 4624, 4628, 928, 5048, 58529, 165904, 9519	2003	36	14116	1.95762	1	0.787515	68.6436
GOTERM_BP_ALL	GO:0008285~negative regulation of cell proliferation	63	2.3711	0.0603931	29126, 7124, 7249, 10290, 10202, 199, 8462, 8839, 80781, 6497, 50943, 3576, 54997, 1487, 675, 5320, 5745, 6648, 8065, 3852, 7940, 3717, 444, 30851, 1718, 1594, 10002, 8454, 10660, 7077, 2113, 85004, 165904, 134, 135, 6441, 9536, 928, 3604, 1028, 2765, 5612, 1033, 3172, 1805, 1031, 10178, 3559, 80762, 2173, 10181, 8850, 339221, 5467, 10076, 10608, 183, 27102, 26471, 4771, 136991, 6755, 4335	2003	361	14116	1.22988	1	0.78945	69.0588
GOTERM_BP_ALL	GO:0048583~regulation of response to stimulus	79	2.97328	0.0609865	165918, 2811, 23235, 1191, 84142, 6556, 7249, 7124, 197, 336, 154, 6352, 3929, 3108, 5585, 3576, 50943, 4217, 2220, 5320, 55915, 55894, 64127, 4296, 7133, 11184, 208, 9064, 60489, 164656, 3717, 1907, 6403, 1594, 11005, 5590, 6776, 733, 5594, 134, 135, 64170, 3848, 5970, 10673, 177, 3172, 6376, 1991, 725, 2876, 3078, 3559, 102, 80762, 629, 100, 2173, 5429, 59272, 3572, 5155, 951, 3014, 9839, 5341,…	2003	465	14116	1.19731	1	0.79095	69.4247
GOTERM_BP_ALL	GO:0031497~chromatin assembly	19	0.715092	0.0609919	8349, 10036, 8329, 4674, 3018, 221613, 3014, 3007, 10664, 8360, 3012, 92815, 55506, 6418, 8336, 8290, 8970, 8341, 8357, 8369	2003	87	14116	1.53909	1	0.789185	69.428
GOTERM_BP_ALL	GO:0007265~Ras protein signal transduction	22	0.828002	0.0624046	6093, 27352, 10256, 10163, 10235, 394, 2768, 6242, 8625, 345, 30851, 11315, 1718, 2782, 11188, 51196, 387, 9855, 5595, 4914, 6654, 5594	2003	105	14116	1.4766	1	0.795125	70.2827
GOTERM_BP_ALL	GO:0006323~DNA packaging	24	0.903274	0.0625241	51203, 221613, 3007, 8360, 3012, 92815, 55506, 6418, 8341, 8970, 8369, 8349, 10036, 5119, 8329, 4674, 3018, 7153, 3014, 9918, 10664, 23310, 8336, 8290, 8357	2003	117	14116	1.44563	1	0.794005	70.3539
GOTERM_BP_ALL	GO:0050728~negative regulation of inflammatory response	9	0.338728	0.0626792	134, 135, 1991, 2876, 7133, 3559, 80762, 100, 154	2003	31	14116	2.04603	1	0.793083	70.4461
GOTERM_BP_ALL	GO:0031667~response to nutrient levels	37	1.39255	0.0635252	54578, 10067, 10891, 65985, 5970, 2628, 6347, 960, 7392, 4256, 2696, 1583, 410, 6499, 3077, 629, 594, 675, 3572, 6648, 5119, 4036, 7037, 8029, 7407, 632, 55172, 4982, 1594, 2180, 8942, 114131, 2538, 7075, 8273, 590, 898, 54659	2003	197	14116	1.32363	1	0.795844	70.9444
GOTERM_BP_ALL	GO:0006810~transport	399	15.0169	0.0637446	1318, 8417, 6348, 336, 337, 154, 387597, 6352, 6869, 63916, 85320, 80833, 10612, 534, 6865, 6355, 94097, 11097, 64689, 148808, 602, 8021, 2220, 8029, 80831, 140465, 344, 345, 50618, 2219, 91252, 407, 10725, 6779, 10723, 374868, 402, 733, 1437, 57222, 10089, 513, 8301, 5348, 174, 389812, 518, 348932, 814, 27091, 27095, 320, 5341, 115557, 10073, 523, 183, 529, 10749, 10067, 7249, 50651, 434, 432, 5…	2003	2629	14116	1.06958	1	0.79527	71.0723
GOTERM_BP_ALL	GO:0019221~cytokine-mediated signaling pathway	16	0.602183	0.063769	3572, 1271, 5970, 7124, 5196, 1230, 6347, 1439, 1907, 3856, 2280, 6376, 50506, 3977, 6776, 1440	2003	70	14116	1.61084	1	0.793673	71.0865
GOTERM_BP_ALL	GO:0019725~cellular homeostasis	79	2.97328	0.0639298	23205, 6722, 2645, 54413, 9514, 10891, 6556, 10954, 487, 115861, 6347, 6348, 2745, 334, 6352, 6869, 6356, 480, 400986, 27035, 1185, 6648, 5745, 27032, 7037, 3091, 79054, 142680, 8065, 53940, 1907, 3717, 6363, 5590, 7779, 204474, 5653, 10723, 4359, 165904, 56923, 7201, 134, 135, 2936, 84299, 10939, 928, 1230, 2729, 2785, 4097, 4987, 2696, 1991, 623, 51196, 5348, 2876, 8892, 3077, 552, 80762, 37435…	2003	466	14116	1.19474	1	0.792802	71.1799
GOTERM_BP_ALL	GO:0034372~very-low-density lipoprotein particle remodeling	4	0.150546	0.0639943	344, 3931, 1071, 337	2003	7	14116	4.0271	1	0.791428	71.2173
GOTERM_BP_ALL	GO:0003071~renal system process involved in regulation of systemic arterial blood pressure	4	0.150546	0.0639943	183, 359, 186, 1585	2003	7	14116	4.0271	1	0.791428	71.2173
GOTERM_BP_ALL	GO:0001885~endothelial cell development	4	0.150546	0.0639943	4855, 183, 2876, 80781	2003	7	14116	4.0271	1	0.791428	71.2173
GOTERM_BP_ALL	GO:0048525~negative regulation of viral reproduction	4	0.150546	0.0639943	6352, 7124, 10318, 60489	2003	7	14116	4.0271	1	0.791428	71.2173
GOTERM_BP_ALL	GO:0060192~negative regulation of lipase activity	4	0.150546	0.0639943	51129, 336, 345, 5341	2003	7	14116	4.0271	1	0.791428	71.2173
GOTERM_BP_ALL	GO:0006677~glycosylceramide metabolic process	4	0.150546	0.0639943	7357, 9514, 2581, 57704	2003	7	14116	4.0271	1	0.791428	71.2173
GOTERM_BP_ALL	GO:0035150~regulation of tube size	13	0.489274	0.0643241	135, 6648, 2643, 183, 2876, 4878, 186, 2303, 2729, 136991, 154, 4922, 1907	2003	53	14116	1.72861	1	0.791459	71.4077
GOTERM_BP_ALL	GO:0050880~regulation of blood vessel size	13	0.489274	0.0643241	135, 6648, 2643, 183, 2876, 4878, 186, 2303, 2729, 136991, 154, 4922, 1907	2003	53	14116	1.72861	1	0.791459	71.4077
GOTERM_BP_ALL	GO:0050764~regulation of phagocytosis	6	0.225819	0.0646648	718, 6441, 124912, 6556, 566, 197	2003	16	14116	2.64279	1	0.791546	71.6031
GOTERM_BP_ALL	GO:0019079~viral genome replication	6	0.225819	0.0646648	1487, 6351, 7342, 10332, 6347, 30835	2003	16	14116	2.64279	1	0.791546	71.6031
GOTERM_BP_ALL	GO:0051591~response to cAMP	11	0.414001	0.0651073	1261, 133522, 716, 594, 1583, 50506, 5322, 5970, 4724, 894, 15	2003	42	14116	1.84576	1	0.792162	71.855
GOTERM_BP_ALL	GO:0006888~ER to Golgi vesicle-mediated transport	11	0.414001	0.0651073	81562, 5862, 10483, 6683, 53407, 27095, 9527, 9632, 7415, 51693, 57222	2003	42	14116	1.84576	1	0.792162	71.855
GOTERM_BP_ALL	GO:0055080~cation homeostasis	51	1.91946	0.0658631	6556, 487, 6347, 6348, 334, 6352, 6869, 6356, 480, 27035, 5745, 6648, 6548, 7037, 27032, 79054, 8065, 53940, 1585, 1907, 3717, 1594, 6363, 7779, 23315, 56923, 7201, 1230, 2785, 4097, 4987, 2696, 623, 51196, 5348, 1991, 3077, 552, 553, 80762, 3572, 3270, 84560, 7466, 10686, 495, 491, 2280, 719, 2782, 183	2003	286	14116	1.25671	1	0.794378	72.2804
GOTERM_BP_ALL	GO:0046889~positive regulation of lipid biosynthetic process	7	0.263455	0.0660637	3172, 183, 116519, 7124, 344, 552, 337	2003	21	14116	2.34914	1	0.793738	72.3923
GOTERM_BP_ALL	GO:0009394~2'-deoxyribonucleotide metabolic process	7	0.263455	0.0660637	8930, 4595, 7298, 30833, 1854, 100, 9519	2003	21	14116	2.34914	1	0.793738	72.3923
GOTERM_BP_ALL	GO:0009146~purine nucleoside triphosphate catabolic process	7	0.263455	0.0660637	513, 2643, 4624, 9525, 487, 953, 100	2003	21	14116	2.34914	1	0.793738	72.3923
GOTERM_BP_ALL	GO:0045884~regulation of survival gene product expression	7	0.263455	0.0660637	1437, 3562, 84335, 10673, 6776, 2099, 1482	2003	21	14116	2.34914	1	0.793738	72.3923
GOTERM_BP_ALL	GO:0009056~catabolic process	197	7.41438	0.0662009	5232, 8883, 23659, 140456, 55236, 331, 9861, 336, 51377, 337, 37, 10616, 8877, 133121, 11093, 196463, 124912, 116519, 131669, 344, 345, 8309, 1718, 26001, 1594, 10477, 84893, 51592, 317, 7329, 513, 222235, 51196, 1991, 175, 2597, 410, 55526, 112487, 93611, 10591, 226, 83734, 7316, 80201, 23624, 7320, 7321, 144193, 4624, 64087, 8228, 2821, 5330, 4353, 2581, 115426, 4967, 51130, 978, 5320, 79754, 5…	2003	1253	14116	1.10802	1	0.792779	72.4686
GOTERM_BP_ALL	GO:0034621~cellular macromolecular complex subunit organization	62	2.33346	0.0673002	221613, 6209, 3007, 154, 284119, 8360, 92815, 3012, 55506, 6418, 4150, 23039, 2958, 8970, 4154, 84340, 8369, 23020, 8349, 6733, 7280, 8624, 3692, 8932, 10471, 10093, 11004, 10664, 10810, 402, 8290, 6607, 11047, 8357, 79760, 8557, 4778, 10526, 26140, 7141, 8301, 7278, 8341, 5829, 10772, 6431, 10181, 10036, 8329, 3837, 4674, 6430, 3018, 4724, 4725, 3014, 55172, 54443, 10073, 2280, 84617, 1353, 8336…	2003	357	14116	1.22392	1	0.796676	73.0726
GOTERM_BP_ALL	GO:0044271~nitrogen compound biosynthetic process	57	2.14528	0.0678192	2643, 113, 23200, 487, 7298, 27231, 6927, 93100, 480, 50484, 10135, 1723, 8424, 1621, 978, 27032, 55191, 79814, 5831, 8942, 81890, 471, 6697, 4832, 3145, 2981, 374868, 211, 135, 4779, 4878, 6241, 55316, 15, 513, 245972, 57198, 1644, 54977, 518, 122622, 100, 51582, 10312, 226, 326625, 496, 495, 491, 492, 27304, 523, 6799, 529, 3067, 9519, 4337	2003	325	14116	1.23601	1	0.797621	73.3533
GOTERM_BP_ALL	GO:0010740~positive regulation of protein kinase cascade	32	1.20437	0.0678831	1437, 2914, 64170, 56674, 3562, 684, 5970, 7124, 8743, 4734, 154, 3965, 80833, 2876, 387, 8795, 79971, 23118, 80762, 4055, 51463, 3572, 27032, 64127, 5467, 3717, 2280, 183, 283518, 8915, 9641, 9516	2003	167	14116	1.35041	1	0.796314	73.3877
GOTERM_BP_ALL	GO:0019722~calcium-mediated signaling	10	0.376364	0.0694083	695, 51196, 7124, 8877, 552, 11123, 56923, 1827, 3576, 1907	2003	37	14116	1.90471	1	0.802129	74.1959
GOTERM_BP_ALL	GO:0030595~leukocyte chemotaxis	10	0.376364	0.0694083	6352, 6376, 5155, 6441, 1130, 5196, 566, 6347, 3576, 1907	2003	37	14116	1.90471	1	0.802129	74.1959
GOTERM_BP_ALL	GO:0046364~monosaccharide biosynthetic process	10	0.376364	0.0694083	10891, 467, 2538, 2819, 2026, 6652, 8789, 2762, 5091, 2821	2003	37	14116	1.90471	1	0.802129	74.1959
GOTERM_BP_ALL	GO:0009165~nucleotide biosynthetic process	35	1.31728	0.069461	135, 113, 4878, 23200, 487, 7298, 27231, 6241, 513, 93100, 480, 50484, 57198, 245972, 10135, 1723, 518, 122622, 100, 10312, 226, 27032, 496, 55191, 495, 491, 492, 8942, 523, 471, 4832, 529, 2981, 374868, 9519	2003	186	14116	1.32613	1	0.800788	74.2233
GOTERM_BP_ALL	GO:0055065~metal ion homeostasis	38	1.43018	0.0704373	6556, 487, 1230, 6347, 6348, 2785, 6352, 4987, 6869, 2696, 1991, 5348, 51196, 623, 6356, 552, 553, 3572, 5745, 3270, 27032, 79054, 8065, 84560, 7466, 10686, 1585, 3717, 1907, 491, 1594, 719, 2280, 2782, 6363, 183, 7201, 56923	2003	205	14116	1.30635	1	0.803845	74.7279
GOTERM_BP_ALL	GO:0000041~transition metal ion transport	16	0.602183	0.0707052	1318, 27032, 6556, 64116, 53940, 2694, 283375, 7779, 91252, 81855, 94097, 3077, 9973, 10463, 10063, 25800	2003	71	14116	1.58815	1	0.803533	74.8647
GOTERM_BP_ALL	GO:0031347~regulation of defense response	28	1.05382	0.070924	134, 135, 64170, 59272, 3572, 5320, 5970, 55894, 197, 64127, 7133, 60489, 154, 3717, 6352, 1215, 6376, 718, 3929, 1991, 183, 2876, 8915, 6776, 3559, 5817, 80762, 100	2003	143	14116	1.37992	1	0.802995	74.9759
GOTERM_BP_ALL	GO:0051179~localization	451	16.974	0.0716067	1318, 8417, 6347, 6348, 336, 337, 947, 154, 387597, 6352, 6869, 63916, 85320, 80833, 10612, 534, 6865, 6355, 94097, 11097, 64689, 148808, 602, 8871, 8021, 6093, 6780, 2220, 8029, 8733, 80831, 140465, 344, 345, 50618, 1718, 2219, 91252, 407, 6367, 10725, 6776, 6779, 10723, 374868, 402, 733, 1437, 57222, 10089, 8301, 513, 6376, 5348, 174, 6370, 389812, 518, 348932, 814, 27091, 27095, 320, 10076, 53…	2003	2993	14116	1.06194	1	0.804617	75.32
GOTERM_BP_ALL	GO:0009141~nucleoside triphosphate metabolic process	26	0.978547	0.0721589	2643, 23200, 487, 513, 480, 50484, 245972, 57198, 518, 100, 10312, 9525, 226, 27032, 953, 496, 495, 1854, 491, 492, 523, 4624, 4832, 529, 374868, 9519	2003	131	14116	1.39873	1	0.805615	75.5949
GOTERM_BP_ALL	GO:0048193~Golgi vesicle transport	26	0.978547	0.0721589	23033, 117177, 9980, 5862, 10067, 51560, 10228, 27095, 8417, 55738, 7415, 51693, 3312, 57222, 10640, 81562, 10483, 6683, 8905, 53407, 1213, 9527, 9632, 10749, 130340, 55330	2003	131	14116	1.39873	1	0.805615	75.5949
GOTERM_BP_ALL	GO:0051234~establishment of localization	402	15.1298	0.0733839	1318, 8417, 6348, 336, 337, 154, 387597, 6352, 6869, 63916, 85320, 80833, 10612, 534, 6865, 6355, 94097, 11097, 64689, 148808, 602, 8021, 2220, 8029, 80831, 140465, 344, 345, 50618, 2219, 91252, 407, 10725, 6779, 10723, 374868, 402, 733, 1437, 57222, 10089, 513, 8301, 5348, 174, 389812, 518, 348932, 814, 27091, 27095, 320, 5341, 115557, 10073, 523, 183, 529, 10749, 10067, 7249, 50651, 434, 432, 5…	2003	2656	14116	1.06667	1	0.809632	76.1946
GOTERM_BP_ALL	GO:0034599~cellular response to oxidative stress	11	0.414001	0.0745229	5831, 6648, 50506, 2876, 4353, 140823, 8288, 3091, 337, 5829, 10202	2003	43	14116	1.80283	1	0.813159	76.7396
GOTERM_BP_ALL	GO:0009967~positive regulation of signal transduction	52	1.95709	0.0747117	2914, 5781, 56674, 684, 7124, 8743, 2099, 154, 3965, 3929, 80833, 387, 55602, 51463, 2658, 55915, 27032, 3091, 64127, 8932, 3717, 1594, 5653, 283518, 9641, 6654, 1437, 64170, 1889, 3562, 5970, 5045, 23770, 1028, 4734, 1950, 2876, 8795, 79971, 23118, 80762, 4055, 100, 3572, 93, 91, 5467, 9839, 2280, 183, 8915, 9516	2003	295	14116	1.24226	1	0.812488	76.8289
GOTERM_BP_ALL	GO:0019538~protein metabolic process	424	15.9578	0.0772969	8883, 140456, 55236, 6347, 331, 336, 51377, 156, 3480, 10616, 6356, 59342, 11093, 6093, 2220, 51360, 8733, 165, 208, 6881, 23640, 164656, 10093, 26001, 1718, 85479, 6776, 84893, 11085, 11086, 7203, 733, 825, 5251, 7329, 167681, 150465, 417, 222235, 22921, 51196, 175, 725, 419, 8859, 1849, 147968, 629, 203074, 8428, 27090, 814, 327, 23521, 8850, 64499, 7316, 23624, 10076, 7320, 7321, 716, 1832, 71…	2003	2812	14116	1.06263	1	0.822006	78.0181
GOTERM_BP_ALL	GO:0044419~interspecies interaction between organisms	50	1.88182	0.0776631	10992, 336, 10616, 90480, 387, 3106, 3190, 2958, 708, 4217, 1487, 9636, 55697, 10332, 7037, 8065, 80227, 60489, 3856, 54963, 23264, 10005, 9217, 5595, 5594, 5970, 8945, 23770, 7329, 4734, 3312, 8815, 10015, 2876, 6584, 4055, 59272, 3837, 3836, 10980, 8850, 10313, 10492, 292, 23186, 10498, 2534, 905, 5817, 30835	2003	283	14116	1.24513	1	0.822066	78.1818
GOTERM_BP_ALL	GO:0046688~response to copper ion	5	0.188182	0.0778844	513, 6649, 7037, 15, 3931	2003	12	14116	2.93643	1	0.82153	78.2801
GOTERM_BP_ALL	GO:0034375~high-density lipoprotein particle remodeling	5	0.188182	0.0778844	336, 345, 3931, 1071, 337	2003	12	14116	2.93643	1	0.82153	78.2801
GOTERM_BP_ALL	GO:0009219~pyrimidine deoxyribonucleotide metabolic process	5	0.188182	0.0778844	8930, 7298, 30833, 1854, 9519	2003	12	14116	2.93643	1	0.82153	78.2801
GOTERM_BP_ALL	GO:0055082~cellular chemical homeostasis	65	2.44637	0.078215	23205, 2645, 54413, 9514, 10891, 6556, 487, 6347, 6348, 334, 6352, 6869, 6356, 480, 400986, 27035, 5745, 6648, 7037, 27032, 79054, 142680, 8065, 53940, 3717, 1907, 5590, 6363, 7779, 5653, 4359, 165904, 7201, 56923, 134, 135, 928, 1230, 10939, 2729, 2785, 4097, 4987, 2696, 1991, 623, 51196, 5348, 8892, 3077, 552, 553, 80762, 3572, 84560, 7466, 10686, 5467, 11315, 491, 719, 2280, 2782, 183, 4665	2003	380	14116	1.20548	1	0.821447	78.4263
GOTERM_BP_ALL	GO:0019217~regulation of fatty acid metabolic process	12	0.451637	0.0783946	2180, 3172, 1376, 183, 10891, 51719, 116519, 344, 552, 345, 337, 208	2003	49	14116	1.7259	1	0.820747	78.5054
GOTERM_BP_ALL	GO:0009308~amine metabolic process	68	2.55928	0.0791201	2643, 23659, 6519, 336, 337, 8639, 2678, 3340, 2673, 8877, 133121, 10157, 8424, 8528, 1621, 56994, 2651, 124912, 5322, 11232, 7407, 131669, 1081, 833, 79814, 275, 5831, 9056, 8942, 443, 6776, 2132, 2937, 5048, 2628, 2729, 15, 1071, 3700, 23576, 8692, 1807, 129530, 3172, 3699, 4947, 6583, 1644, 55152, 112487, 51582, 594, 3735, 81537, 2799, 11112, 6999, 491, 166012, 2687, 144193, 6799, 4061, 4143, …	2003	400	14116	1.19806	1	0.822272	78.8218
GOTERM_BP_ALL	GO:0032844~regulation of homeostatic process	23	0.865638	0.0793221	91, 3091, 197, 2729, 80351, 632, 960, 4982, 54386, 6352, 2280, 6869, 183, 623, 8915, 6776, 6584, 2113, 338442, 3559, 552, 553, 100	2003	114	14116	1.42185	1	0.82167	78.9091
GOTERM_BP_ALL	GO:0006334~nucleosome assembly	18	0.677456	0.0796559	8349, 10036, 8329, 4674, 3018, 221613, 3014, 3007, 8360, 3012, 92815, 55506, 6418, 8336, 8290, 8970, 8341, 8357, 8369	2003	84	14116	1.51016	1	0.821602	79.0526
GOTERM_BP_ALL	GO:0043523~regulation of neuron apoptosis	19	0.715092	0.0799788	6093, 2914, 135, 6648, 7124, 5045, 2729, 4296, 839, 2099, 7466, 3717, 1718, 183, 387, 2876, 84335, 23394, 4914	2003	90	14116	1.48779	1	0.821492	79.1906
GOTERM_BP_ALL	GO:0045682~regulation of epidermis development	7	0.263455	0.0803797	1594, 4097, 3204, 3890, 7124, 8689, 4665	2003	22	14116	2.24236	1	0.821695	79.3607
GOTERM_BP_ALL	GO:0055010~ventricular cardiac muscle morphogenesis	7	0.263455	0.0803797	4634, 2280, 4624, 4061, 2303, 4607, 7134	2003	22	14116	2.24236	1	0.821695	79.3607
GOTERM_BP_ALL	GO:0010647~positive regulation of cell communication	57	2.14528	0.0811494	2914, 5781, 56674, 684, 7124, 8743, 6347, 2099, 154, 6869, 3965, 3929, 80833, 387, 55602, 51463, 2658, 55915, 27032, 3091, 64127, 8932, 3717, 1594, 5590, 5653, 283518, 9641, 6654, 1437, 135, 64170, 1889, 3562, 5970, 5045, 23770, 1028, 4734, 1950, 2876, 8795, 79971, 23118, 80762, 4055, 100, 3572, 93, 91, 7316, 5467, 9839, 2280, 183, 8915, 9516	2003	329	14116	1.22098	1	0.823354	79.6835
GOTERM_BP_ALL	GO:0051494~negative regulation of cytoskeleton organization	13	0.489274	0.081299	4137, 57731, 6711, 6708, 6709, 7429, 58526, 7117, 11078, 5962, 2039, 57159, 4281	2003	55	14116	1.66576	1	0.82256	79.7458
GOTERM_BP_ALL	GO:0042692~muscle cell differentiation	24	0.903274	0.084829	50937, 825, 8557, 3371, 25988, 10939, 10290, 2251, 23345, 183, 4624, 2876, 2294, 4628, 58529, 6640, 552, 6665, 1482, 165904, 4154, 1827, 6604, 6934	2003	121	14116	1.39784	1	0.834622	81.1622
GOTERM_BP_ALL	GO:0044270~nitrogen compound catabolic process	15	0.564546	0.0849782	5140, 978, 54578, 2643, 9525, 10591, 487, 953, 8930, 513, 1807, 4624, 4595, 30833, 100, 54659	2003	67	14116	1.57778	1	0.833836	81.2199
GOTERM_BP_ALL	GO:0006800~oxygen and reactive oxygen species metabolic process	15	0.564546	0.0849782	27035, 59272, 6648, 6441, 6649, 4353, 4724, 337, 11315, 183, 50506, 2876, 8288, 1544, 9973	2003	67	14116	1.57778	1	0.833836	81.2199
GOTERM_BP_ALL	GO:0050790~regulation of catalytic activity	135	5.08092	0.085023	1475, 119016, 2643, 6556, 83874, 9861, 336, 337, 334, 154, 6869, 3156, 8877, 9043, 1827, 414060, 4217, 7486, 5745, 4216, 4035, 116519, 3091, 5032, 4296, 344, 4298, 345, 54899, 27, 3717, 4887, 1907, 26000, 1594, 1718, 84335, 4607, 56923, 23637, 29775, 317, 5048, 7415, 8945, 5045, 9882, 1128, 2785, 4634, 11033, 51196, 83464, 1991, 623, 1647, 5155, 93, 55738, 7316, 10928, 23624, 5341, 2827, 7321, 22…	2003	846	14116	1.12459	1	0.83267	81.2372
GOTERM_BP_ALL	GO:0007602~phototransduction	9	0.338728	0.0856398	10002, 5146, 57010, 1258, 58473, 6011, 6010, 9094, 5957	2003	33	14116	1.92203	1	0.833604	81.474
GOTERM_BP_ALL	GO:0006195~purine nucleotide catabolic process	9	0.338728	0.0856398	513, 5140, 2643, 4624, 9525, 4595, 487, 953, 100	2003	33	14116	1.92203	1	0.833604	81.474
GOTERM_BP_ALL	GO:0006457~protein folding	33	1.242	0.0857805	9530, 63943, 10049, 9532, 23398, 3313, 10273, 10954, 23770, 3312, 336, 51303, 81562, 5203, 9049, 6905, 64374, 51327, 3108, 64215, 134218, 10845, 51726, 80273, 7466, 3326, 10471, 23640, 2280, 125972, 85479, 7203, 53938	2003	177	14116	1.31393	1	0.832798	81.5276
GOTERM_BP_ALL	GO:0009615~response to virus	22	0.828002	0.0861334	10346, 64170, 9636, 124912, 684, 5970, 7124, 282617, 3451, 3440, 60489, 8815, 6352, 6351, 6363, 10561, 50506, 6356, 6355, 1130, 6367, 602	2003	109	14116	1.42242	1	0.832769	81.6614
GOTERM_BP_ALL	GO:0016052~carbohydrate catabolic process	22	0.828002	0.0861334	2645, 5232, 124912, 226, 84656, 2819, 5160, 57704, 2799, 80201, 11112, 8692, 129530, 4967, 2538, 2597, 2527, 55526, 2026, 2523, 6652, 2821	2003	109	14116	1.42242	1	0.832769	81.6614
GOTERM_BP_ALL	GO:0009987~cellular process	1521	57.245	0.0863791	55237, 8416, 23658, 23659, 55236, 8417, 1419, 63924, 8743, 331, 944, 10992, 336, 79803, 337, 334, 947, 387597, 3480, 7357, 6869, 147949, 3483, 63916, 1820, 148808, 8424, 1823, 2958, 79603, 1829, 10715, 6494, 1827, 8021, 6093, 8214, 84287, 8029, 55229, 8733, 131669, 3487, 344, 55959, 345, 6097, 50618, 79814, 164656, 6881, 23640, 10093, 29901, 7342, 10095, 10094, 85479, 10725, 84893, 10723, 374868,…	2003	10541	14116	1.0169	1	0.832351	81.754
GOTERM_BP_ALL	GO:0051329~interphase of mitotic cell cycle	21	0.790365	0.0866104	4331, 91, 1112, 8065, 1876, 25988, 1019, 1028, 2672, 4296, 997, 1033, 10083, 1031, 8454, 1647, 9113, 894, 29933, 4772, 898	2003	103	14116	1.43685	1	0.831884	81.8408
GOTERM_BP_ALL	GO:0051336~regulation of hydrolase activity	58	2.18291	0.086674	1475, 5330, 119016, 7124, 7249, 83874, 55081, 336, 337, 6869, 1827, 414060, 7486, 4159, 5745, 116519, 5032, 344, 345, 54899, 7134, 3717, 26000, 1718, 5590, 51129, 4607, 56923, 135, 27352, 23637, 10049, 317, 5048, 7415, 5045, 9098, 9882, 1128, 4634, 11033, 51196, 2876, 8795, 552, 553, 55738, 10928, 28964, 5341, 2280, 2782, 183, 3164, 4624, 186, 121512, 84218, 3268	2003	337	14116	1.21291	1	0.830812	81.8646
GOTERM_BP_ALL	GO:0045333~cellular respiration	20	0.752729	0.0869381	6648, 4776, 4716, 10891, 4718, 4729, 4724, 4723, 4714, 4702, 4725, 8604, 84701, 8802, 54949, 3417, 4696, 7388, 1544, 9016	2003	97	14116	1.45308	1	0.830471	81.9631
GOTERM_BP_ALL	GO:0044275~cellular carbohydrate catabolic process	18	0.677456	0.0870164	2645, 5232, 226, 84656, 2819, 5160, 57704, 80201, 11112, 4967, 2538, 2597, 2527, 55526, 2026, 2523, 6652, 2821	2003	85	14116	1.4924	1	0.829459	81.9922
GOTERM_BP_ALL	GO:0065004~protein-DNA complex assembly	19	0.715092	0.087086	8349, 10036, 8329, 4674, 3018, 221613, 3014, 3007, 8360, 3012, 92815, 55506, 6418, 8336, 2958, 8290, 8970, 8341, 8357, 8369	2003	91	14116	1.47144	1	0.828419	82.0181
GOTERM_BP_ALL	GO:0050801~ion homeostasis	69	2.59691	0.0874447	23205, 54413, 9514, 6556, 487, 6347, 6348, 334, 6352, 6869, 6356, 480, 400986, 27035, 5745, 6648, 6548, 7037, 27032, 79054, 142680, 8065, 53940, 1585, 1907, 3717, 1594, 6363, 5590, 7779, 5653, 4359, 165904, 23315, 7201, 56923, 134, 135, 10939, 928, 1230, 2729, 2785, 4097, 4987, 2696, 1991, 623, 51196, 5348, 8892, 3077, 552, 553, 80762, 3572, 3270, 84560, 7466, 10686, 5467, 495, 11315, 491, 719, 2…	2003	409	14116	1.18893	1	0.828431	82.1507
GOTERM_BP_ALL	GO:0006644~phospholipid metabolic process	35	1.31728	0.0879093	51227, 5330, 2055, 142891, 23659, 5048, 9926, 336, 1071, 337, 138429, 9791, 10390, 51196, 51447, 23394, 55627, 56994, 8871, 8398, 10162, 5320, 5322, 339221, 81537, 8733, 5341, 64600, 83394, 5293, 26279, 56894, 23049, 3931, 5279	2003	190	14116	1.29821	1	0.828825	82.321
GOTERM_BP_ALL	GO:0044106~cellular amine metabolic process	53	1.99473	0.0879791	2643, 23659, 6519, 336, 337, 2678, 2673, 133121, 10157, 8424, 8528, 1621, 56994, 5322, 11232, 7407, 131669, 833, 79814, 5831, 275, 9056, 8942, 443, 6776, 2937, 5048, 15, 2729, 1071, 23576, 1807, 3172, 4947, 6583, 1644, 112487, 55152, 51582, 594, 3735, 11112, 6999, 491, 2687, 144193, 6799, 4061, 4143, 64087, 3067, 590, 3931	2003	305	14116	1.22464	1	0.827797	82.3465
GOTERM_BP_ALL	GO:0034622~cellular macromolecular complex assembly	55	2.07	0.0882714	221613, 6209, 3007, 154, 8360, 92815, 3012, 55506, 6418, 2958, 23039, 8970, 4154, 8369, 23020, 8349, 6733, 7280, 8624, 3692, 8932, 10471, 10093, 10810, 402, 6607, 8290, 11047, 8357, 79760, 8557, 10526, 26140, 8301, 7278, 8341, 5829, 10772, 6431, 10181, 10036, 8329, 3837, 4674, 6430, 3018, 4724, 4725, 3014, 55172, 54443, 10073, 2280, 84617, 1353, 8336, 136991	2003	318	14116	1.21889	1	0.827574	82.4527
GOTERM_BP_ALL	GO:0007159~leukocyte adhesion	8	0.301091	0.0912027	6093, 6403, 3676, 10332, 7124, 337, 2762, 30835	2003	28	14116	2.01355	1	0.83658	83.4852
GOTERM_BP_ALL	GO:0009110~vitamin biosynthetic process	8	0.301091	0.0912027	1594, 93100, 8942, 10135, 27231, 64577, 326625, 55191	2003	28	14116	2.01355	1	0.83658	83.4852
GOTERM_BP_ALL	GO:0060326~cell chemotaxis	10	0.376364	0.0915396	6352, 6376, 5155, 6441, 1130, 5196, 566, 6347, 3576, 1907	2003	39	14116	1.80703	1	0.836489	83.6001
GOTERM_BP_ALL	GO:0001991~regulation of systemic arterial blood pressure by circulatory renin-angiotensin	4	0.150546	0.0918688	59272, 183, 1889, 186	2003	8	14116	3.52371	1	0.836374	83.7117
GOTERM_BP_ALL	GO:0007217~tachykinin receptor signaling pathway	4	0.150546	0.0918688	6869, 6866, 6865, 156	2003	8	14116	3.52371	1	0.836374	83.7117
GOTERM_BP_ALL	GO:0006111~regulation of gluconeogenesis	4	0.150546	0.0918688	2645, 3172, 10891, 10776	2003	8	14116	3.52371	1	0.836374	83.7117
GOTERM_BP_ALL	GO:0070328~triglyceride homeostasis	4	0.150546	0.0918688	116519, 344, 345, 1071	2003	8	14116	3.52371	1	0.836374	83.7117
GOTERM_BP_ALL	GO:0009263~deoxyribonucleotide biosynthetic process	4	0.150546	0.0918688	7298, 50484, 6241, 9519	2003	8	14116	3.52371	1	0.836374	83.7117
GOTERM_BP_ALL	GO:0022415~viral reproductive process	14	0.52691	0.0925232	1487, 59272, 10332, 5045, 6347, 4734, 7392, 8815, 6351, 7342, 9217, 2547, 30835, 90678	2003	62	14116	1.59135	1	0.837353	83.9313
GOTERM_BP_ALL	GO:0006091~generation of precursor metabolites and energy	54	2.03237	0.0940856	2645, 5232, 10891, 5160, 2745, 37, 434, 4967, 5260, 2673, 2992, 10063, 27035, 6648, 4696, 1337, 7388, 9016, 3995, 4776, 4702, 513, 364, 2696, 84701, 2597, 245972, 3417, 55526, 2026, 518, 552, 1544, 2632, 3572, 4716, 10312, 4718, 226, 4729, 4724, 4723, 4714, 4725, 80201, 8604, 5467, 1537, 523, 8802, 2538, 54949, 529, 2821	2003	313	14116	1.21585	1	0.84131	84.4443
GOTERM_BP_ALL	GO:0040017~positive regulation of locomotion	20	0.752729	0.0941762	3627, 5155, 3572, 394, 3091, 5045, 177, 3717, 1907, 3480, 6869, 183, 623, 8877, 566, 80781, 102, 9043, 5594, 3576	2003	98	14116	1.43825	1	0.840405	84.4736
GOTERM_BP_ALL	GO:0002526~acute inflammatory response	20	0.752729	0.0941762	2220, 1191, 3848, 7037, 7249, 197, 839, 336, 3700, 716, 6869, 3929, 718, 725, 712, 26471, 3078, 629, 5265, 733	2003	98	14116	1.43825	1	0.840405	84.4736
GOTERM_BP_ALL	GO:0045860~positive regulation of protein kinase activity	40	1.50546	0.0942458	134, 2914, 135, 5781, 113, 29775, 6556, 1609, 7124, 1128, 1950, 154, 2785, 1991, 623, 51196, 8795, 1154, 8877, 5585, 9043, 4217, 64781, 5155, 93, 5606, 4216, 4035, 4296, 9839, 11184, 9064, 3717, 1907, 5590, 5576, 6385, 894, 566, 121512	2003	223	14116	1.26411	1	0.839433	84.4961
GOTERM_BP_ALL	GO:0042035~regulation of cytokine biosynthetic process	16	0.602183	0.0944248	64170, 5606, 6441, 79589, 5970, 7124, 336, 1991, 10644, 8915, 6776, 566, 7096, 3578, 50943, 602	2003	74	14116	1.52377	1	0.838822	84.5537
GOTERM_BP_ALL	GO:0008203~cholesterol metabolic process	19	0.715092	0.0945896	2055, 4047, 8029, 51360, 336, 1071, 345, 5467, 337, 8578, 1717, 6927, 1718, 1583, 23436, 3156, 10136, 29881, 3931	2003	92	14116	1.45545	1	0.838167	84.6065
GOTERM_BP_ALL	GO:0002237~response to molecule of bacterial origin	18	0.677456	0.094801	64170, 3595, 2643, 6556, 5970, 6347, 64127, 496, 4257, 6403, 6352, 1594, 3929, 623, 8915, 7079, 5265, 5594	2003	86	14116	1.47504	1	0.837668	84.6741
GOTERM_BP_ALL	GO:0048584~positive regulation of response to stimulus	42	1.58073	0.0953252	165918, 64170, 1191, 84142, 3848, 5970, 6556, 10673, 7124, 177, 6352, 6376, 3929, 725, 3078, 3108, 102, 629, 100, 3576, 2220, 3572, 5155, 5320, 55915, 64127, 3014, 3717, 1907, 1594, 716, 719, 718, 183, 712, 8915, 6776, 2534, 566, 5817, 733, 5594	2003	236	14116	1.2542	1	0.838191	84.8403
GOTERM_BP_ALL	GO:0045777~positive regulation of blood pressure	7	0.263455	0.0962826	134, 6869, 183, 347148, 552, 553, 1585	2003	23	14116	2.14487	1	0.840103	85.1396
GOTERM_BP_ALL	GO:0002793~positive regulation of peptide secretion	7	0.263455	0.0962826	134, 2645, 114131, 65985, 6616, 3717, 6934	2003	23	14116	2.14487	1	0.840103	85.1396
GOTERM_BP_ALL	GO:0046907~intracellular transport	106	3.98946	0.0976303	8417, 6556, 6209, 154, 10483, 9049, 6418, 11097, 11154, 130340, 6616, 51429, 602, 8021, 10163, 51560, 4036, 10332, 64129, 140465, 9874, 3717, 1376, 1984, 23062, 9980, 10526, 54535, 10228, 3313, 5048, 7415, 51693, 3312, 57222, 84220, 513, 81562, 10945, 6683, 11037, 1130, 27111, 53407, 9632, 117177, 6811, 814, 3837, 26133, 3836, 55738, 27095, 320, 23499, 10073, 4624, 171017, 1780, 4628, 10749, 5501…	2003	657	14116	1.13703	1	0.843209	85.5514
GOTERM_BP_ALL	GO:0007517~muscle organ development	38	1.43018	0.0979483	6445, 1293, 825, 8557, 3627, 2006, 4207, 4703, 10290, 10939, 4000, 4634, 387, 3679, 2275, 51804, 6640, 1482, 4154, 1827, 4729, 2303, 3371, 85366, 140465, 26548, 55898, 165, 7134, 6840, 2280, 4624, 4061, 10660, 4628, 4607, 11149, 165904	2003	211	14116	1.26921	1	0.843049	85.647
GOTERM_BP_ALL	GO:0009166~nucleotide catabolic process	12	0.451637	0.0987789	8930, 513, 5140, 2643, 4624, 9525, 10591, 4595, 487, 30833, 953, 100	2003	51	14116	1.65822	1	0.84448	85.8939
GOTERM_BP_ALL	GO:0045091~regulation of retroviral genome replication	3	0.112909	0.0990524	7153, 60489, 3576	2003	4	14116	5.28557	1	0.844182	85.9743
GOTERM_BP_ALL	GO:0010765~positive regulation of sodium ion transport	3	0.112909	0.0990524	1482, 208, 154	2003	4	14116	5.28557	1	0.844182	85.9743
GOTERM_BP_ALL	GO:0032713~negative regulation of interleukin-4 production	3	0.112909	0.0990524	9308, 80762, 50943	2003	4	14116	5.28557	1	0.844182	85.9743
GOTERM_BP_ALL	GO:0042832~defense response to protozoan	3	0.112909	0.0990524	1130, 6556, 602	2003	4	14116	5.28557	1	0.844182	85.9743
