# Supplementary material for: The identification of age-associated cancer markers by an integrative analysis of dynamic DNA methylation changes
Source: Sci Rep. 2016 Mar 7;6:22722. doi: 10.1038/srep22722 (PMC4779991; doi:10.1038/srep22722)
Supplement: Supplymentary Table S2 [file srep22722-s3.xls]

## Sheet: Sheet1
Table S2.The number of genes in the four categories of patterns.
cancer-related aDMGs	hyper-aDMGs	hypo-aDMGs
in high methylation level	81(4.77%)	390(22.98%)
in low methylation level	598(35.24%)	628(37.01%)
cancer-unrelated aDMGs	hyper-aDMGs	hypo-aDMGs
in high methylation level	24(4.77%)	77(15.31%)
in low methylation level	140(27.83%)	262(52.09%)
