# Supplementary material for: The identification of age-associated cancer markers by an integrative analysis of dynamic DNA methylation changes
Source: Sci Rep. 2016 Mar 7;6:22722. doi: 10.1038/srep22722 (PMC4779991; doi:10.1038/srep22722)
Supplement: Supplymentary Table S3 [file srep22722-s4.xls]

## Sheet: Sheet1
Gene_Symbol	Entrze_ID	high/low pattern	hyper/hypo aDMGs	BRCA	COAD	KIRC	KIRP	LUAD	LUSC	READ
ACOX1	51	low	hyper	-	-	-	-	-	-	-
PHOX2A	401	low	hyper	hyper	-	-	hyper	-	hyper	-
BMPR1B	658	low	hyper	-	-	-	-	hyper	-	-
BPGM	669	low	hyper	-	-	-	-	-	-	-
CDH12	1010	low	hyper	-	-	-	-	-	-	-
CHGB	1114	low	hyper	hyper	-	-	-	-	-	-
SLC31A1	1317	low	hyper	hyper	-	hyper	hyper	hyper	-	-
DLX5	1749	low	hyper	-	-	-	-	-	-	-
DNMT1	1786	low	hyper	-	-	-	-	-	-	-
EIF4EBP2	1979	low	hyper	-	hypo	-	-	-	-	hypo
EVC	2121	low	hyper	-	hyper	-	-	-	-	hyper
FGF3	2248	low	hyper	hyper	-	-	-	hyper	hyper	-
FLT4	2324	low	hyper	-	-	hyper	hyper	-	-	-
GABPA	2551	low	hyper	-	-	-	-	-	-	-
GDNF	2668	low	hyper	hyper	-	hyper	-	hyper	-	-
GFRA1	2674	low	hyper	-	hyper	-	-	hyper	hyper	hyper
GPR37	2861	low	hyper	-	-	-	-	-	-	-
HADH	3033	low	hyper	-	-	-	-	-	-	-
NRG1	3084	low	hyper	-	hyper	-	-	-	-	hyper
FOXA1	3169	low	hyper	-	-	-	-	-	-	-
HOXC4	3221	low	hyper	-	-	-	-	-	-	-
ID3	3399	low	hyper	-	-	-	-	-	-	-
ID4	3400	low	hyper	hyper	-	-	-	-	-	-
IGFBP1	3484	low	hyper	hypo	-	-	-	-	-	-
KDR	3791	low	hyper	-	hyper	hyper	-	-	-	hyper
LCP2	3937	low	hyper	hypo	-	hypo	-	-	-	-
LIMK1	3984	low	hyper	hyper	-	-	-	hyper	-	-
MCM7	4176	low	hyper	-	-	-	-	-	-	-
KITLG	4254	low	hyper	-	-	-	-	-	-	-
MT1X	4501	low	hyper	-	-	-	-	-	-	-
MYOD1	4654	low	hyper	-	-	hyper	-	-	-	-
NCAM1	4684	low	hyper	-	hyper	-	-	hyper	-	hyper
NCK1	4690	low	hyper	-	-	-	-	-	-	-
ORC1L	4998	low	hyper	-	-	-	-	-	-	-
ORC2L	4999	low	hyper	-	-	-	-	-	-	hypo
OSBP	5007	low	hyper	-	-	-	-	-	-	-
PAPPA	5069	low	hyper	-	-	-	-	-	-	-
PEX13	5194	low	hyper	-	-	-	-	-	-	-
POU3F2	5454	low	hyper	hyper	hyper	-	-	-	-	hyper
POU3F3	5455	low	hyper	-	-	-	-	-	hyper	-
PROX1	5629	low	hyper	hyper	-	-	-	-	-	-
RPS18	6222	low	hyper	-	-	-	-	-	-	-
SHOX2	6474	low	hyper	-	-	-	-	-	-	-
SNAPC1	6617	low	hyper	-	-	-	-	-	-	-
SON	6651	low	hyper	-	-	-	-	-	-	-
SOX11	6664	low	hyper	hyper	hyper	hyper	-	hyper	-	hyper
NR2F2	7026	low	hyper	-	-	-	-	-	-	-
NR2E1	7101	low	hyper	-	-	-	-	-	-	-
TWIST1	7291	low	hyper	-	-	-	-	-	-	-
XBP1	7494	low	hyper	hypo	-	-	-	hypo	-	-
ZNF214	7761	low	hyper	-	-	-	-	-	-	-
ALX1	8092	low	hyper	hyper	hyper	hyper	-	hyper	hyper	-
HIST1H4K	8362	low	hyper	-	-	-	-	-	-	-
UTF1	8433	low	hyper	-	-	hyper	-	-	hyper	-
ABCC3	8714	low	hyper	-	-	-	-	-	-	-
HAND1	9421	low	hyper	hyper	-	hyper	-	hyper	hyper	-
HAND2	9464	low	hyper	-	hyper	hyper	-	-	hyper	-
ARHGAP11A	9824	low	hyper	-	-	-	-	-	-	-
CD302	9936	low	hyper	-	-	-	-	-	-	-
SEMA3C	10512	low	hyper	-	-	-	-	-	-	-
PDPN	10630	low	hyper	hyper	hyper	-	-	hyper	-	-
YKT6	10652	low	hyper	-	-	-	-	-	-	-
TMED10	10972	low	hyper	-	-	-	-	-	-	-
RABL4	11020	low	hyper	-	-	-	-	-	-	-
FOXJ3	22887	low	hyper	-	-	-	-	-	-	-
PPP1R15A	23645	low	hyper	-	-	-	-	-	-	-
HEYL	26508	low	hyper	-	-	-	-	-	-	-
TRUB2	26995	low	hyper	-	hypo	-	-	-	-	-
SOX8	30812	low	hyper	-	-	hyper	-	hyper	-	-
G0S2	50486	low	hyper	-	-	-	-	-	hyper	-
PPME1	51400	low	hyper	-	-	-	-	-	-	-
CDK12	51755	low	hyper	-	-	-	-	-	-	-
COQ3	51805	low	hyper	-	-	-	-	-	-	-
MYO3A	53904	low	hyper	hyper	hyper	-	-	hyper	hyper	hyper
PPP2R3C	55012	low	hyper	-	-	-	-	-	-	-
TMEM51	55092	low	hyper	-	-	-	-	-	-	-
WRNIP1	56897	low	hyper	-	-	-	-	-	-	-
CCNL1	57018	low	hyper	-	-	-	-	-	-	-
ABHD6	57406	low	hyper	-	-	-	-	-	-	-
SEMA6A	57556	low	hyper	-	-	-	-	-	-	-
ALX4	60529	low	hyper	-	-	-	-	-	-	-
RBM15	64783	low	hyper	-	-	-	-	-	-	-
AGXT2L1	64850	low	hyper	-	hyper	-	-	-	-	hyper
MFSD11	79157	low	hyper	-	-	-	-	-	-	-
DHDDS	79947	low	hyper	-	-	-	-	-	-	-
PIF1	80119	low	hyper	-	-	-	-	-	-	-
SLC19A3	80704	low	hyper	hyper	-	-	-	-	-	-
FAM117A	81558	low	hyper	-	-	-	-	-	-	-
PUS3	83480	low	hyper	-	-	-	-	-	-	-
C18ORF21	83608	low	hyper	-	-	-	-	-	-	-
PSRC1	84722	low	hyper	-	-	-	-	-	-	-
ZNF300	91975	low	hyper	-	-	-	-	-	-	-
PIGS	94005	low	hyper	-	-	-	-	-	-	-
SORCS1	114815	low	hyper	hyper	hyper	-	-	hyper	hyper	hyper
THEM4	117145	low	hyper	-	-	-	-	-	-	-
RHEBL1	121268	low	hyper	-	-	-	-	-	-	-
ANKLE1	126549	low	hyper	-	hyper	-	-	-	-	hyper
C9ORF85	138241	low	hyper	-	-	-	-	-	-	-
EXOC8	149371	low	hyper	-	hypo	-	-	-	-	hypo
TMEM179	388021	low	hyper	hyper	-	-	-	hyper	hyper	-
ACADVL	37	high	hypo	-	hypo	-	-	-	-	-
AHSG	197	high	hypo	hypo	-	-	-	-	-	-
APOA2	336	high	hypo	hypo	hypo	-	-	-	-	-
APOC3	345	high	hypo	hypo	hypo	hypo	-	hypo	hypo	hypo
ASGR1	432	high	hypo	-	-	-	-	-	hypo	-
ASPA	443	high	hypo	-	-	-	-	-	-	-
CEACAM1	634	high	hypo	-	hypo	-	-	-	-	-
C1S	716	high	hypo	-	-	-	-	-	-	-
CDA	978	high	hypo	-	-	-	-	-	-	-
CES1	1066	high	hypo	-	-	-	-	-	-	-
CLCNKA	1187	high	hypo	-	hypo	hyper	-	hypo	-	hypo
CCBP2	1238	high	hypo	-	-	-	-	-	-	-
CSF2	1437	high	hypo	hypo	-	-	-	-	-	-
CSF2RB	1439	high	hypo	-	-	-	-	-	-	-
CYP1A2	1544	high	hypo	hypo	hypo	hypo	-	-	hypo	hypo
CYP2D6	1565	high	hypo	-	hypo	-	-	-	hypo	hypo
CYP8B1	1582	high	hypo	-	-	-	-	-	-	-
CYP11A1	1583	high	hypo	hypo	hypo	hypo	-	-	hypo	-
DOCK1	1793	high	hypo	-	-	-	-	-	-	-
ELF3	1999	high	hypo	-	-	-	-	-	-	-
NR5A1	2516	high	hypo	-	-	-	-	-	-	-
GFRA2	2675	high	hypo	-	-	-	-	-	-	-
CFHR2	3080	high	hypo	-	-	-	-	-	-	-
HGFAC	3083	high	hypo	-	-	-	-	-	-	-
HNF4A	3172	high	hypo	hypo	hypo	-	-	-	hypo	hypo
ITIH3	3699	high	hypo	-	-	hypo	-	-	-	-
KIR3DL1	3811	high	hypo	-	-	-	-	-	-	-
KRT6B	3854	high	hypo	-	-	-	-	hypo	hypo	-
KRT15	3866	high	hypo	-	-	-	-	-	-	-
LBP	3929	high	hypo	-	-	-	-	-	-	-
SMAD9	4093	high	hypo	hypo	-	-	-	-	-	-
SLC22A18AS	5003	high	hypo	-	-	-	-	-	-	hypo
PABPC3	5042	high	hypo	-	hyper	-	-	-	-	hyper
FURIN	5045	high	hypo	-	-	-	-	-	hypo	-
SERPINA4	5267	high	hypo	-	hypo	hyper	-	hypo	-	hypo
PLGLB2	5342	high	hypo	-	-	-	-	-	-	-
PRB4	5545	high	hypo	-	-	-	-	-	hypo	-
PRRG2	5639	high	hypo	-	-	-	hyper	-	-	-
PRSS1	5644	high	hypo	hypo	hypo	hypo	-	hypo	hypo	hypo
SCN9A	6335	high	hypo	-	hypo	-	-	-	-	hypo
CCL5	6352	high	hypo	-	-	-	-	hypo	hypo	-
CCL11	6356	high	hypo	hypo	hypo	-	-	hypo	hypo	hypo
CCL19	6363	high	hypo	hyper	-	-	-	-	hypo	hypo
CXCL11	6373	high	hypo	-	hyper	-	-	-	hypo	hyper
SOX10	6663	high	hypo	-	-	-	-	-	hypo	-
SPTBN1	6711	high	hypo	-	-	-	-	-	-	-
HNF1A	6927	high	hypo	-	-	-	-	hypo	-	-
TCF19	6941	high	hypo	-	-	-	-	-	-	-
TFF1	7031	high	hypo	-	-	-	-	hypo	-	-
TIE1	7075	high	hypo	-	-	-	hypo	hypo	-	hypo
PRDM2	7799	high	hypo	-	-	-	-	-	-	-
PAX8	7849	high	hypo	-	-	-	-	-	-	-
HIST3H3	8290	high	hypo	-	hyper	-	-	-	-	hyper
ADAM18	8749	high	hypo	-	hypo	-	-	-	-	hypo
ALKBH1	8846	high	hypo	-	-	-	-	-	-	-
ADAMTS4	9507	high	hypo	-	-	-	hyper	hyper	-	-
TM9SF4	9777	high	hypo	-	-	-	hyper	-	-	-
KCNK7	10089	high	hypo	-	-	-	-	hypo	-	-
SGK2	10110	high	hypo	hypo	-	-	hypo	hypo	-	hypo
AASS	10157	high	hypo	-	-	-	-	-	-	-
SLC17A2	10246	high	hypo	hypo	-	hypo	hypo	-	hypo	-
CES3	23491	high	hypo	-	hyper	-	-	hypo	hypo	-
VSIG2	23584	high	hypo	-	-	-	hyper	-	hyper	-
PLA2G2D	26279	high	hypo	-	hypo	-	-	-	hypo	hypo
IL17B	27190	high	hypo	-	-	-	-	-	-	-
BLNK	29760	high	hypo	-	-	-	-	hypo	hypo	-
NPC1L1	29881	high	hypo	-	hypo	-	-	-	-	hypo
DNMT3L	29947	high	hypo	-	-	-	-	-	-	-
COQ6	51004	high	hypo	-	-	-	-	-	-	-
MRTO4	51154	high	hypo	-	-	-	-	-	hypo	-
SERPINA10	51156	high	hypo	-	-	-	-	-	-	-
CPXCR1	53336	high	hypo	-	hypo	hypo	hypo	-	-	hypo
SLCO1C1	53919	high	hypo	-	-	-	hyper	-	hypo	-
KRT20	54474	high	hypo	-	hypo	-	-	-	-	hypo
OGFOD1	55239	high	hypo	-	-	-	-	-	hypo	-
SEMA3G	56920	high	hypo	hyper	-	-	-	-	-	-
PLEKHB1	58473	high	hypo	-	-	-	hyper	-	-	-
IL22RA1	58985	high	hypo	-	-	-	hypo	-	-	-
SIL1	64374	high	hypo	-	-	-	-	-	-	-
TNS3	64759	high	hypo	hyper	hypo	-	hyper	-	-	hypo
TMEM43	79188	high	hypo	-	hypo	-	hyper	-	hypo	hypo
SLC25A18	83733	high	hypo	-	-	-	-	-	-	hyper
LSMD1	84316	high	hypo	-	-	-	-	-	-	-
GLIS2	84662	high	hypo	-	-	-	-	-	-	-
FBXO44	93611	high	hypo	-	-	-	-	-	-	-
APOA5	116519	high	hypo	-	-	-	-	-	-	-
C19ORF21	126353	high	hypo	-	-	-	-	-	-	-
APCDD1	147495	high	hypo	-	-	-	-	-	-	-
C9ORF84	158401	high	hypo	-	hypo	-	-	hypo	hypo	-
FAM47B	170062	high	hypo	-	-	-	-	-	-	-
POLR3H	171568	high	hypo	-	-	-	-	-	-	-
HIST1H2AA	221613	high	hypo	hypo	-	-	-	hypo	hypo	-
C14ORF68	283600	high	hypo	-	-	-	-	-	-	-
SPATA21	374955	high	hypo	-	hypo	-	-	-	hypo	hypo
CCR3	1232	high	hyper	-	-	-	-	-	-	-
ANGPTL3	27329	high	hyper	-	-	-	-	-	-	-
HAO1	54363	high	hyper	hypo	hypo	-	-	-	-	hypo
KRTAP1-1	81851	high	hyper	-	-	-	-	-	-	-
PHYHD1	254295	high	hyper	hyper	-	hyper	-	-	-	-
CBL	867	low	hypo	-	-	-	-	-	-	-
CCNE1	898	low	hypo	-	-	-	-	-	-	-
CENPB	1059	low	hypo	-	-	-	-	-	-	-
CISH	1154	low	hypo	-	-	-	-	-	-	-
CREBL2	1389	low	hypo	-	-	-	-	-	-	-
FYN	2534	low	hypo	-	-	-	-	-	-	-
GBE1	2632	low	hypo	-	-	-	-	-	-	-
LY6E	4061	low	hypo	-	-	-	-	-	-	-
MRE11A	4361	low	hypo	-	-	-	-	-	-	-
PTPN11	5781	low	hypo	-	-	-	-	-	-	-
SIPA1	6494	low	hypo	hyper	-	-	-	-	-	-
SPAST	6683	low	hypo	-	-	-	-	-	-	-
SSRP1	6749	low	hypo	-	-	-	-	-	-	-
TFRC	7037	low	hypo	-	-	-	-	-	-	-
NR2C2	7182	low	hypo	-	-	-	-	-	-	-
XPC	7508	low	hypo	-	-	-	-	-	-	-
ZNF155	7711	low	hypo	-	-	-	-	-	-	-
ST8SIA4	7903	low	hypo	-	-	-	-	-	-	-
KLF11	8462	low	hypo	-	-	-	-	-	hyper	-
KHSRP	8570	low	hypo	-	-	-	-	-	-	-
MTA1	9112	low	hypo	-	-	-	-	-	-	-
MBNL2	10150	low	hypo	-	hypo	-	hyper	hyper	-	-
DCAF7	10238	low	hypo	-	-	-	-	-	-	-
SEC23B	10483	low	hypo	-	-	-	-	-	-	-
CCDC85B	11007	low	hypo	-	-	-	-	-	-	-
ZBTB20	26137	low	hypo	-	-	-	-	-	-	-
MRPL50	54534	low	hypo	-	-	-	-	-	-	-
BMP2K	55589	low	hypo	-	-	-	-	-	-	-
C16ORF61	56942	low	hypo	-	-	-	-	-	-	-
PCNP	57092	low	hypo	-	-	-	-	-	-	-
SAP130	79595	low	hypo	-	-	-	-	-	-	-
SCD5	79966	low	hypo	-	-	-	-	-	-	-
EPC1	80314	low	hypo	-	-	-	-	-	-	-
ITM2C	81618	low	hypo	-	-	-	-	-	-	-
CCM2	83605	low	hypo	-	-	-	-	-	-	-
LMNB2	84823	low	hypo	-	-	-	-	-	-	-
COL23A1	91522	low	hypo	hyper	hyper	-	-	hyper	-	-
WDFY2	115825	low	hypo	-	-	-	-	-	-	-
MARCH8	220972	low	hypo	-	-	-	-	-	-	-
