# Supplementary material for: The identification of age-associated cancer markers by an integrative analysis of dynamic DNA methylation changes
Source: Sci Rep. 2016 Mar 7;6:22722. doi: 10.1038/srep22722 (PMC4779991; doi:10.1038/srep22722)
Supplement: Supplymentary Table S4 [file srep22722-s5.xls]

## Sheet: Sheet1
ID	Gene Name	GOTERM_BP_FAT	GOTERM_CC_FAT	GOTERM_MF_FAT	KEGG_PATHWAY
(HH pattern)
ALX1	ALX homeobox 1	GO:0000122~negative regulation of transcription from RNA polymerase II promoter,GO:0001501~skeletal system development,GO:0001502~cartilage condensation,GO:0001838~embryonic epithelial tube formation,GO:0001841~neural tube formation,GO:0001843~neural tube closure,GO:0002009~morphogenesis of an epithelium,GO:0003002~regionalization,GO:0006350~transcription,GO:0006351~transcription, DNA-dependent,G…	GO:0005654~nucleoplasm,GO:0005667~transcription factor complex,GO:0005730~nucleolus,GO:0005794~Golgi apparatus,GO:0031974~membrane-enclosed lumen,GO:0031981~nuclear lumen,GO:0043228~non-membrane-bounded organelle,GO:0043232~intracellular non-membrane-bounded organelle,GO:0043233~organelle lumen,GO:0044451~nucleoplasm part,GO:0070013~intracellular organelle lumen,	GO:0003677~DNA binding,GO:0003700~transcription factor activity,GO:0003712~transcription cofactor activity,GO:0003714~transcription corepressor activity,GO:0008134~transcription factor binding,GO:0016564~transcription repressor activity,GO:0030528~transcription regulator activity,GO:0043565~sequence-specific DNA binding,GO:0046982~protein heterodimerization activity,GO:0046983~protein dimerizatio…
EVC	Ellis van Creveld syndrome	GO:0001501~skeletal system development,GO:0007517~muscle organ development,GO:0051216~cartilage development,	GO:0016021~integral to membrane,GO:0031224~intrinsic to membrane,
GFRA1	GDNF family receptor alpha 1	GO:0007166~cell surface receptor linked signal transduction,	GO:0005886~plasma membrane,GO:0019898~extrinsic to membrane,GO:0031224~intrinsic to membrane,GO:0031225~anchored to membrane,	GO:0004896~cytokine receptor activity,GO:0019955~cytokine binding,
SOX11	SRY (sex determining region Y)-box 11	GO:0001655~urogenital system development,GO:0001822~kidney development,GO:0006350~transcription,GO:0006355~regulation of transcription, DNA-dependent,GO:0006357~regulation of transcription from RNA polymerase II promoter,GO:0008283~cell proliferation,GO:0009891~positive regulation of biosynthetic process,GO:0010001~glial cell differentiation,GO:0010557~positive regulation of macromolecule biosynt…	GO:0005730~nucleolus,GO:0031974~membrane-enclosed lumen,GO:0031981~nuclear lumen,GO:0043228~non-membrane-bounded organelle,GO:0043232~intracellular non-membrane-bounded organelle,GO:0043233~organelle lumen,GO:0070013~intracellular organelle lumen,	GO:0003677~DNA binding,GO:0003700~transcription factor activity,GO:0008135~translation factor activity, nucleic acid binding,GO:0030528~transcription regulator activity,
FLT4	fms-related tyrosine kinase 4	GO:0006468~protein amino acid phosphorylation,GO:0006793~phosphorus metabolic process,GO:0006796~phosphate metabolic process,GO:0007166~cell surface receptor linked signal transduction,GO:0007167~enzyme linked receptor protein signaling pathway,GO:0007169~transmembrane receptor protein tyrosine kinase signaling pathway,GO:0008284~positive regulation of cell proliferation,GO:0016310~phosphorylatio…	GO:0005886~plasma membrane,GO:0005887~integral to plasma membrane,GO:0016021~integral to membrane,GO:0031224~intrinsic to membrane,GO:0031226~intrinsic to plasma membrane,GO:0044459~plasma membrane part,	GO:0000166~nucleotide binding,GO:0001882~nucleoside binding,GO:0001883~purine nucleoside binding,GO:0004672~protein kinase activity,GO:0004713~protein tyrosine kinase activity,GO:0004714~transmembrane receptor protein tyrosine kinase activity,GO:0005021~vascular endothelial growth factor receptor activity,GO:0005524~ATP binding,GO:0017076~purine nucleotide binding,GO:0019838~growth factor binding…	hsa04060:Cytokine-cytokine receptor interaction,hsa04510:Focal adhesion,
GDNF	glial cell derived neurotrophic factor	GO:0001655~urogenital system development,GO:0001656~metanephros development,GO:0001657~ureteric bud development,GO:0001667~ameboidal cell migration,GO:0001708~cell fate specification,GO:0001755~neural crest cell migration,GO:0001759~induction of an organ,GO:0001822~kidney development,GO:0001941~postsynaptic membrane organization,GO:0003012~muscle system process,GO:0006355~regulation of transcript…	GO:0005576~extracellular region,	GO:0008083~growth factor activity,GO:0042802~identical protein binding,GO:0042803~protein homodimerization activity,GO:0046983~protein dimerization activity,
HAND1	heart and neural crest derivatives expressed 1	GO:0000122~negative regulation of transcription from RNA polymerase II promoter,GO:0001525~angiogenesis,GO:0001568~blood vessel development,GO:0001701~in utero embryonic development,GO:0001704~formation of primary germ layer,GO:0001707~mesoderm formation,GO:0001824~blastocyst development,GO:0001825~blastocyst formation,GO:0001829~trophectodermal cell differentiation,GO:0001890~placenta developmen…	GO:0005654~nucleoplasm,GO:0005730~nucleolus,GO:0031974~membrane-enclosed lumen,GO:0031981~nuclear lumen,GO:0043228~non-membrane-bounded organelle,GO:0043232~intracellular non-membrane-bounded organelle,GO:0043233~organelle lumen,GO:0070013~intracellular organelle lumen,	GO:0003677~DNA binding,GO:0003700~transcription factor activity,GO:0003712~transcription cofactor activity,GO:0003713~transcription coactivator activity,GO:0008134~transcription factor binding,GO:0010843~promoter binding,GO:0016563~transcription activator activity,GO:0016564~transcription repressor activity,GO:0030528~transcription regulator activity,GO:0042802~identical protein binding,GO:004280…
HAND2	heart and neural crest derivatives expressed 2	GO:0001525~angiogenesis,GO:0001568~blood vessel development,GO:0001701~in utero embryonic development,GO:0001944~vasculature development,GO:0001947~heart looping,GO:0003007~heart morphogenesis,GO:0006350~transcription,GO:0006355~regulation of transcription, DNA-dependent,GO:0006357~regulation of transcription from RNA polymerase II promoter,GO:0006915~apoptosis,GO:0007507~heart development,GO:000…	GO:0005654~nucleoplasm,GO:0005667~transcription factor complex,GO:0031974~membrane-enclosed lumen,GO:0031981~nuclear lumen,GO:0043233~organelle lumen,GO:0044451~nucleoplasm part,GO:0070013~intracellular organelle lumen,	GO:0003677~DNA binding,GO:0003700~transcription factor activity,GO:0003712~transcription cofactor activity,GO:0003713~transcription coactivator activity,GO:0008134~transcription factor binding,GO:0010843~promoter binding,GO:0016563~transcription activator activity,GO:0019904~protein domain specific binding,GO:0030528~transcription regulator activity,GO:0033613~transcription activator binding,GO:0…
ID4	inhibitor of DNA binding 4, dominant negative helix-loop-helix protein	GO:0000082~G1/S transition of mitotic cell cycle,GO:0000278~mitotic cell cycle,GO:0006355~regulation of transcription, DNA-dependent,GO:0006357~regulation of transcription from RNA polymerase II promoter,GO:0007049~cell cycle,GO:0007405~neuroblast proliferation,GO:0008283~cell proliferation,GO:0008284~positive regulation of cell proliferation,GO:0009890~negative regulation of biosynthetic process…		GO:0003712~transcription cofactor activity,GO:0003714~transcription corepressor activity,GO:0008134~transcription factor binding,GO:0016564~transcription repressor activity,GO:0030528~transcription regulator activity,	hsa04350:TGF-beta signaling pathway,
KDR	kinase insert domain receptor (a type III receptor tyrosine kinase)	GO:0001525~angiogenesis,GO:0001541~ovarian follicle development,GO:0001568~blood vessel development,GO:0001570~vasculogenesis,GO:0001763~morphogenesis of a branching structure,GO:0001894~tissue homeostasis,GO:0001944~vasculature development,GO:0002053~positive regulation of mesenchymal cell proliferation,GO:0002520~immune system development,GO:0003006~reproductive developmental process,GO:0006468…	GO:0005886~plasma membrane,GO:0005887~integral to plasma membrane,GO:0016021~integral to membrane,GO:0031224~intrinsic to membrane,GO:0031226~intrinsic to plasma membrane,GO:0044459~plasma membrane part,	GO:0000166~nucleotide binding,GO:0001882~nucleoside binding,GO:0001883~purine nucleoside binding,GO:0004672~protein kinase activity,GO:0004713~protein tyrosine kinase activity,GO:0004714~transmembrane receptor protein tyrosine kinase activity,GO:0005021~vascular endothelial growth factor receptor activity,GO:0005524~ATP binding,GO:0017076~purine nucleotide binding,GO:0019838~growth factor binding…	hsa04060:Cytokine-cytokine receptor interaction,hsa04144:Endocytosis,hsa04370:VEGF signaling pathway,hsa04510:Focal adhesion,
MYO3A	myosin IIIA	GO:0006468~protein amino acid phosphorylation,GO:0006793~phosphorus metabolic process,GO:0006796~phosphate metabolic process,GO:0007600~sensory perception,GO:0007601~visual perception,GO:0007605~sensory perception of sound,GO:0016310~phosphorylation,GO:0046777~protein amino acid autophosphorylation,GO:0050877~neurological system process,GO:0050890~cognition,GO:0050953~sensory perception of light …	GO:0005856~cytoskeleton,GO:0005884~actin filament,GO:0015629~actin cytoskeleton,GO:0016459~myosin complex,GO:0030175~filopodium,GO:0031941~filamentous actin,GO:0042995~cell projection,GO:0043228~non-membrane-bounded organelle,GO:0043232~intracellular non-membrane-bounded organelle,GO:0044430~cytoskeletal part,	GO:0000146~microfilament motor activity,GO:0000166~nucleotide binding,GO:0001882~nucleoside binding,GO:0001883~purine nucleoside binding,GO:0003774~motor activity,GO:0003779~actin binding,GO:0004672~protein kinase activity,GO:0004674~protein serine/threonine kinase activity,GO:0005516~calmodulin binding,GO:0005524~ATP binding,GO:0008092~cytoskeletal protein binding,GO:0016887~ATPase activity,GO:0…
NCAM1	neural cell adhesion molecule 1	GO:0007155~cell adhesion,GO:0007166~cell surface receptor linked signal transduction,GO:0009967~positive regulation of signal transduction,GO:0010647~positive regulation of cell communication,GO:0016337~cell-cell adhesion,GO:0022610~biological adhesion,GO:0034109~homotypic cell-cell adhesion,GO:0050848~regulation of calcium-mediated signaling,GO:0050850~positive regulation of calcium-mediated sig…	GO:0005576~extracellular region,GO:0005886~plasma membrane,GO:0009897~external side of plasma membrane,GO:0009986~cell surface,GO:0016021~integral to membrane,GO:0030424~axon,GO:0031224~intrinsic to membrane,GO:0031225~anchored to membrane,GO:0042995~cell projection,GO:0043005~neuron projection,GO:0044459~plasma membrane part,		hsa04514:Cell adhesion molecules (CAMs),hsa05020:Prion diseases,
NRG1	neuregulin 1	GO:0001558~regulation of cell growth,GO:0006461~protein complex assembly,GO:0006916~anti-apoptosis,GO:0007166~cell surface receptor linked signal transduction,GO:0007167~enzyme linked receptor protein signaling pathway,GO:0007169~transmembrane receptor protein tyrosine kinase signaling pathway,GO:0007171~activation of transmembrane receptor protein tyrosine kinase activity,GO:0007219~Notch signal…	GO:0005576~extracellular region,GO:0005615~extracellular space,GO:0005886~plasma membrane,GO:0016021~integral to membrane,GO:0016324~apical plasma membrane,GO:0031224~intrinsic to membrane,GO:0044421~extracellular region part,GO:0044459~plasma membrane part,GO:0045177~apical part of cell,	GO:0003712~transcription cofactor activity,GO:0008047~enzyme activator activity,GO:0008083~growth factor activity,GO:0008134~transcription factor binding,GO:0019207~kinase regulator activity,GO:0019209~kinase activator activity,GO:0019887~protein kinase regulator activity,GO:0030295~protein kinase activator activity,GO:0030296~protein tyrosine kinase activator activity,GO:0030297~transmembrane re…	hsa04012:ErbB signaling pathway,
PHYHD1	phytanoyl-CoA dioxygenase domain containing 1	GO:0055114~oxidation reduction,		GO:0005506~iron ion binding,GO:0016701~oxidoreductase activity, acting on single donors with incorporation of molecular oxygen,GO:0016702~oxidoreductase activity, acting on single donors with incorporation of molecular oxygen, incorporation of two atoms of oxygen,GO:0043167~ion binding,GO:0043169~cation binding,GO:0046872~metal ion binding,GO:0046914~transition metal ion binding,
PROX1	prospero homeobox 1	GO:0000122~negative regulation of transcription from RNA polymerase II promoter,GO:0000902~cell morphogenesis,GO:0000904~cell morphogenesis involved in differentiation,GO:0001568~blood vessel development,GO:0001654~eye development,GO:0001655~urogenital system development,GO:0001709~cell fate determination,GO:0001743~optic placode formation,GO:0001822~kidney development,GO:0001889~liver developmen…		GO:0003677~DNA binding,GO:0003700~transcription factor activity,GO:0003702~RNA polymerase II transcription factor activity,GO:0003705~RNA polymerase II transcription factor activity, enhancer binding,GO:0003712~transcription cofactor activity,GO:0003714~transcription corepressor activity,GO:0008134~transcription factor binding,GO:0010843~promoter binding,GO:0016564~transcription repressor activit…
SLC19A3	solute carrier family 19, member 3	GO:0006766~vitamin metabolic process,GO:0006767~water-soluble vitamin metabolic process,GO:0006790~sulfur metabolic process,GO:0042723~thiamin and derivative metabolic process,	GO:0016021~integral to membrane,GO:0031224~intrinsic to membrane,	GO:0005542~folic acid binding,GO:0008518~reduced folate carrier activity,GO:0016597~amino acid binding,GO:0019842~vitamin binding,GO:0031406~carboxylic acid binding,GO:0043176~amine binding,
SLC31A1	solute carrier family 31 (copper transporters), member 1	GO:0000041~transition metal ion transport,GO:0006811~ion transport,GO:0006812~cation transport,GO:0006825~copper ion transport,GO:0030001~metal ion transport,	GO:0005886~plasma membrane,GO:0005887~integral to plasma membrane,GO:0016021~integral to membrane,GO:0031224~intrinsic to membrane,GO:0031226~intrinsic to plasma membrane,GO:0044459~plasma membrane part,	GO:0005375~copper ion transmembrane transporter activity,GO:0005507~copper ion binding,GO:0015082~di-, tri-valent inorganic cation transmembrane transporter activity,GO:0022890~inorganic cation transmembrane transporter activity,GO:0043167~ion binding,GO:0043169~cation binding,GO:0046872~metal ion binding,GO:0046873~metal ion transmembrane transporter activity,GO:0046914~transition metal ion bind…
SORCS1	sortilin-related VPS10 domain containing receptor 1	GO:0007166~cell surface receptor linked signal transduction,GO:0007186~G-protein coupled receptor protein signaling pathway,GO:0007218~neuropeptide signaling pathway,	GO:0016021~integral to membrane,GO:0031224~intrinsic to membrane,	GO:0001653~peptide receptor activity,GO:0008188~neuropeptide receptor activity,GO:0008528~peptide receptor activity, G-protein coupled,GO:0030594~neurotransmitter receptor activity,GO:0042165~neurotransmitter binding,GO:0042277~peptide binding,GO:0042923~neuropeptide binding,
UTF1	undifferentiated embryonic cell transcription factor 1	GO:0003006~reproductive developmental process,GO:0006350~transcription,GO:0006355~regulation of transcription, DNA-dependent,GO:0006357~regulation of transcription from RNA polymerase II promoter,GO:0007548~sex differentiation,GO:0008406~gonad development,GO:0008584~male gonad development,GO:0009891~positive regulation of biosynthetic process,GO:0010557~positive regulation of macromolecule biosyn…		GO:0003702~RNA polymerase II transcription factor activity,GO:0003712~transcription cofactor activity,GO:0003713~transcription coactivator activity,GO:0008134~transcription factor binding,GO:0016563~transcription activator activity,GO:0030528~transcription regulator activity,
(LL pattern)
SLC17A2	solute carrier family 17 (sodium phosphate), member 2	GO:0006793~phosphorus metabolic process,GO:0006796~phosphate metabolic process,GO:0006811~ion transport,GO:0006812~cation transport,GO:0006814~sodium ion transport,GO:0015672~monovalent inorganic cation transport,GO:0030001~metal ion transport,GO:0055085~transmembrane transport,	GO:0000267~cell fraction,GO:0005624~membrane fraction,GO:0005626~insoluble fraction,GO:0005886~plasma membrane,GO:0005887~integral to plasma membrane,GO:0016021~integral to membrane,GO:0031224~intrinsic to membrane,GO:0031226~intrinsic to plasma membrane,GO:0044459~plasma membrane part,	GO:0005436~sodium:phosphate symporter activity,GO:0008509~anion transmembrane transporter activity,GO:0015103~inorganic anion transmembrane transporter activity,GO:0015114~phosphate transmembrane transporter activity,GO:0015293~symporter activity,GO:0015294~solute:cation symporter activity,GO:0015296~anion:cation symporter activity,GO:0031402~sodium ion binding,GO:0031420~alkali metal ion binding…
IL22RA1	interleukin 22 receptor, alpha 1		GO:0016021~integral to membrane,GO:0031224~intrinsic to membrane,	GO:0004896~cytokine receptor activity,GO:0019955~cytokine binding,	hsa04060:Cytokine-cytokine receptor interaction,hsa04630:Jak-STAT signaling pathway,
CCL11	chemokine (C-C motif) ligand 11	GO:0006468~protein amino acid phosphorylation,GO:0006793~phosphorus metabolic process,GO:0006796~phosphate metabolic process,GO:0006873~cellular ion homeostasis,GO:0006874~cellular calcium ion homeostasis,GO:0006875~cellular metal ion homeostasis,GO:0006935~chemotaxis,GO:0006952~defense response,GO:0006954~inflammatory response,GO:0006955~immune response,GO:0007155~cell adhesion,GO:0007610~behavi…	GO:0005576~extracellular region,GO:0005615~extracellular space,GO:0044421~extracellular region part,	GO:0005125~cytokine activity,GO:0008009~chemokine activity,GO:0042379~chemokine receptor binding,	hsa04060:Cytokine-cytokine receptor interaction,hsa04062:Chemokine signaling pathway,hsa04621:NOD-like receptor signaling pathway,hsa05310:Asthma,
CYP2D6	cytochrome P450, family 2, subfamily D, polypeptide 6	GO:0017144~drug metabolic process,GO:0055114~oxidation reduction,	GO:0000267~cell fraction,GO:0005624~membrane fraction,GO:0005626~insoluble fraction,GO:0005783~endoplasmic reticulum,GO:0005792~microsome,GO:0019898~extrinsic to membrane,GO:0042598~vesicular fraction,	GO:0005506~iron ion binding,GO:0009055~electron carrier activity,GO:0016712~oxidoreductase activity, acting on paired donors, with incorporation or reduction of molecular oxygen, reduced flavin or flavoprotein as one donor, and incorporation of one atom of oxygen,GO:0020037~heme binding,GO:0043167~ion binding,GO:0043169~cation binding,GO:0046872~metal ion binding,GO:0046906~tetrapyrrole binding,G…	hsa00982:Drug metabolism,
NPC1L1	NPC1 (Niemann-Pick disease, type C1, gene)-like 1	GO:0006694~steroid biosynthetic process,GO:0006695~cholesterol biosynthetic process,GO:0006869~lipid transport,GO:0007586~digestion,GO:0008202~steroid metabolic process,GO:0008203~cholesterol metabolic process,GO:0008610~lipid biosynthetic process,GO:0010876~lipid localization,GO:0015918~sterol transport,GO:0016125~sterol metabolic process,GO:0016126~sterol biosynthetic process,GO:0022600~digesti…	GO:0005886~plasma membrane,GO:0016021~integral to membrane,GO:0031224~intrinsic to membrane,GO:0031410~cytoplasmic vesicle,GO:0031982~vesicle,	GO:0008158~hedgehog receptor activity,
SERPINA4	serpin peptidase inhibitor, clade A (alpha-1 antiproteinase, antitrypsin), member 4		GO:0005576~extracellular region,	GO:0004857~enzyme inhibitor activity,GO:0004866~endopeptidase inhibitor activity,GO:0004867~serine-type endopeptidase inhibitor activity,GO:0030414~peptidase inhibitor activity,
CPXCR1	CPX chromosome region, candidate 1			GO:0008270~zinc ion binding,GO:0043167~ion binding,GO:0043169~cation binding,GO:0046872~metal ion binding,GO:0046914~transition metal ion binding,
ITIH3	inter-alpha (globulin) inhibitor H3	GO:0005976~polysaccharide metabolic process,GO:0006022~aminoglycan metabolic process,GO:0030203~glycosaminoglycan metabolic process,GO:0030212~hyaluronan metabolic process,	GO:0005576~extracellular region,	GO:0004857~enzyme inhibitor activity,GO:0004866~endopeptidase inhibitor activity,GO:0004867~serine-type endopeptidase inhibitor activity,GO:0030414~peptidase inhibitor activity,
MRTO4	mRNA turnover 4 homolog (S. cerevisiae)	GO:0022613~ribonucleoprotein complex biogenesis,GO:0042254~ribosome biogenesis,	GO:0005730~nucleolus,GO:0031974~membrane-enclosed lumen,GO:0031981~nuclear lumen,GO:0043228~non-membrane-bounded organelle,GO:0043232~intracellular non-membrane-bounded organelle,GO:0043233~organelle lumen,GO:0070013~intracellular organelle lumen,
